# Supplementary material for: Delay in Flowering Time in Arabidopsis thaliana Col-0 Under Water Deficit and in the ddc Triple Methylation Knockout Mutant Is Correlated with Shared Overexpression of BBX16 and BBX17
Source: Int J Mol Sci. 2025 Aug 28;26(17):8360. doi: 10.3390/ijms26178360 (PMC12428429; doi:10.3390/ijms26178360)
Supplement: Supplementary file 1 [file ijms-26-08360-s001.zip › Supplementary Tables.xlsx]

## Sheet: Supplementary Table S1
Supplementary Table S1 Statistics of clean RNAseq data.
Genotype	Treatment	Block	Clean Reads	Clean Base	Read Length	Q20(%)	Q30(%)	GC(%)
Col-0	Control	A	36045199	10813559700	PE 150	98.48	94.65	46.71
Col-0	Control	B	36123344	10837003200	PE 150	98.59	95.03	46.15
Col-0	Control	C	36095680	10828704000	PE 150	98.62	95.08	46.61
Col-0	Low Water	A	36174872	10852461600	PE 150	98.64	95.19	46.58
Col-0	Low Water	B	36098022	10829406600	PE 150	98.66	95.22	46.4
Col-0	Low Water	C	36047569	10814270700	PE 150	98.7	95.31	45.95
ddc	Control	A	36046395	10813918500	PE 150	98.64	95.13	47.38
ddc	Control	B	36081585	10824475500	PE 150	98.54	94.83	46.42
ddc	Control	C	36109393	10832817900	PE 150	98.75	95.53	46.47
ddc	Low Water	A	36016889	10805066700	PE 150	98.65	95.15	47.03
ddc	Low Water	B	36089688	10826906400	PE 150	98.62	95.12	46.23
ddc	Low Water	C	36114774	10834433700	PE 150	98.74	95.43	46.88

## Sheet: Supplementary Table S2
Supplementary Table S2 Statistics of clean WGBS data.
Genotype	Treatment	Block	Clean Reads	Clean Base	Read Length	Q20(%)	Q30(%)	GC(%)
Col-0	Control	A	16114902	4834470600	PE 150	97.5	94.48	19.33
Col-0	Low Water	A	16074863	4822458900	PE 150	97.59	94.72	18.99
ddc	Control	A	16141810	4842543000	PE 150	97.68	94.9	18.77
ddc	Low Water	A	16085171	4825551300	PE 150	97.08	93.88	18.63
Col-0	Control	B	16065811	4819743300	PE 150	97.31	94.27	19.11
Col-0	Low Water	B	16056630	4816989000	PE 150	97.06	93.89	19.3
ddc	Control	B	16009840	4802952000	PE 150	97.5	94.6	19.2
ddc	Low Water	B	16089608	4826882400	PE 150	96.86	93.51	18.97
Col-0	Control	C	16064750	4819425000	PE 150	97.29	94.31	19.38
Col-0	Low Water	C	16066826	4820047800	PE 150	98.29	96	19.5
ddc	Control	C	16109322	4832796600	PE 150	97.84	94.94	19.25
ddc	Low Water	C	16104764	4831429200	PE 150	97.46	94.16	19.49

## Sheet: Supplementary Table S3
Supplementary Table S3 Differentially expressed genes between Col-0 Low Watering and Control treatments
gene	baseMean	log2FoldChange	lfcSE	pvalue	padj
AT1G01090	6227.46	-0.438041	0.167452	0.00394853	0.0197929
AT1G01170	2791.38	0.621386	0.199024	0.000416724	0.00327061
AT1G01180	406.673	-1.23112	0.247305	5.1733e-08	1.39022e-06
AT1G01200	76.4677	-0.653589	0.278962	0.00372164	0.0189054
AT1G01240	1091.37	0.799656	0.205816	1.72024e-05	0.000225121
AT1G01250	706.918	0.910526	0.377531	0.00151045	0.00929912
AT1G01260	375.021	-0.344007	0.131218	0.00516399	0.024386
AT1G01280	20.8	0.368687	0.650149	0.0102119	0.0414898
AT1G01300	3998.37	-1.28123	0.212645	1.51756e-10	6.87037e-09
AT1G01340	169.343	-2.84606	0.373456	1.45854e-15	1.55947e-13
AT1G01360	814.331	-0.488782	0.200647	0.00502043	0.0238741
AT1G01390	159.91	-1.18827	0.300839	6.5575e-06	9.72067e-05
AT1G01420	664.849	-0.750995	0.153212	1.86997e-07	4.26654e-06
AT1G01470	19784.5	1.19734	0.196898	6.10611e-11	3.03059e-09
AT1G01490	1915.67	-0.508943	0.164702	0.000680134	0.00487393
AT1G01520	39.2044	1.34763	0.738134	0.00237169	0.0131913
AT1G01550	5961.52	-0.43357	0.112053	5.94661e-05	0.000647172
AT1G01570	110.584	0.630667	0.261372	0.00337079	0.0174909
AT1G01600	701.875	-1.37453	0.211678	7.32728e-12	4.31922e-10
AT1G01610	2284.32	-0.589261	0.168409	0.000119508	0.00115826
AT1G01620	7267.77	-0.704977	0.269543	0.00147304	0.00911626
AT1G01630	1826.88	-0.492717	0.128855	4.61587e-05	0.000522724
AT1G01640	223.092	0.467955	0.176637	0.00302945	0.0160736
AT1G01740	153.786	-0.471482	0.216656	0.0103447	0.0418313
AT1G01790	2920.47	-1.15971	0.258619	4.89502e-07	9.90885e-06
AT1G01830	867.089	-0.685144	0.159063	3.59568e-06	5.68214e-05
AT1G01840	83.9304	0.953772	0.3452	0.000569042	0.00421097
AT1G01900	502.173	-0.71034	0.235499	0.000427667	0.00333458
AT1G01910	1616.72	-0.4343	0.126714	0.000270777	0.00229367
AT1G01930	387.219	0.470781	0.147791	0.000547764	0.00407498
AT1G02050	208.365	0.871927	0.260841	0.000106055	0.00105223
AT1G02120	2387.02	-0.344465	0.101612	0.000412177	0.00324019
AT1G02170	1291.87	-0.633073	0.17927	0.000102656	0.00102305
AT1G02190	115.513	1.07936	0.373413	0.000304873	0.00252088
AT1G02205	7452.72	1.28566	0.134654	1.12537e-22	3.59064e-20
AT1G02280	1185.92	0.602419	0.136202	2.72192e-06	4.4737e-05
AT1G02300	904.292	0.357416	0.131707	0.00377958	0.0191514
AT1G02305	4266.48	0.430317	0.122188	0.00019173	0.00172129
AT1G02340	39.7915	0.766902	0.466615	0.0105306	0.0424201
AT1G02360	56.0835	-3.34615	0.775463	3.41214e-07	7.20455e-06
AT1G02370	324.573	0.423783	0.166209	0.00471661	0.0227631
AT1G02390	400.175	1.13606	0.193607	4.46881e-10	1.87924e-08
AT1G02405	21.9806	-0.783182	0.536862	0.0128848	0.0495975
AT1G02460	145.578	-1.34253	0.293828	3.69709e-07	7.71705e-06
AT1G02470	156.772	-0.910242	0.397001	0.00177945	0.0105233
AT1G02640	305.133	-1.11113	0.409533	0.000462138	0.00354424
AT1G02700	22.2757	3.39357	1.00361	1.92272e-05	0.000247431
AT1G02730	699.005	-0.824664	0.330514	0.00128655	0.00816574
AT1G02780	17811.4	0.421432	0.138952	0.00114553	0.00740871
AT1G02820	173	0.759796	0.249209	0.000377481	0.00300743
AT1G02870	664.847	0.572242	0.150484	4.24592e-05	0.000486309
AT1G02880	848.665	-0.722989	0.150375	3.10117e-07	6.61045e-06
AT1G02890	2123.73	-0.527284	0.131529	2.00422e-05	0.000256128
AT1G02920	891.822	-3.97678	0.747823	9.67592e-10	3.83621e-08
AT1G02940	36.6623	0.983656	0.471167	0.00280994	0.0151266
AT1G02970	49.3129	-0.769207	0.326373	0.00269784	0.0146526
AT1G03010	30.7506	-0.890569	0.422387	0.00345784	0.0178449
AT1G03070	75.119	1.98031	0.434057	2.23723e-07	5.00786e-06
AT1G03100	112.397	0.685576	0.281197	0.00267195	0.0145474
AT1G03160	2292.46	-0.402245	0.13608	0.00147724	0.00913941
AT1G03210	271	-0.980194	0.18644	1.84253e-08	5.46263e-07
AT1G03300	89.6461	0.752532	0.343069	0.00381864	0.0193006
AT1G03370	996.484	-0.562914	0.202435	0.00140984	0.00881205
AT1G03380	1606.93	-0.450829	0.127883	0.000174864	0.00159698
AT1G03400	1235.6	-0.447338	0.178571	0.00505902	0.0240291
AT1G03420	574.542	-1.13112	0.324043	3.12888e-05	0.000375934
AT1G03430	863.158	-0.44358	0.115088	5.1171e-05	0.000569855
AT1G03520	258.265	0.469135	0.14918	0.000662625	0.00477399
AT1G03610	804.424	0.676457	0.184496	5.39072e-05	0.000596034
AT1G03680	16594.3	-0.369771	0.144429	0.00543514	0.0253661
AT1G03730	244.238	-0.57112	0.25199	0.00554167	0.0257556
AT1G03740	1607.1	-1.10568	0.320031	4.15232e-05	0.000477537
AT1G03760	331.865	0.837294	0.214035	1.26219e-05	0.000172126
AT1G03770	101.86	0.640583	0.251051	0.00226193	0.0127074
AT1G03820	369.58	0.557595	0.260621	0.00796264	0.0342016
AT1G03830	197.718	0.467343	0.169232	0.00225713	0.0126875
AT1G03910	1451.93	0.455994	0.136823	0.000375481	0.00299982
AT1G03940	2563.62	0.564193	0.286654	0.0108098	0.0432412
AT1G03970	1272.95	0.546679	0.13402	1.44969e-05	0.000193622
AT1G04040	1724.39	-1.79522	0.202079	2.53213e-20	5.59323e-18
AT1G04110	136.423	-1.0079	0.366376	0.000456657	0.00351024
AT1G04140	3292.26	-0.256155	0.10002	0.00766138	0.0332257
AT1G04190	815.407	0.401377	0.147234	0.00313122	0.0164809
AT1G04220	408.205	1.61905	0.389236	1.13093e-06	2.06662e-05
AT1G04230	292.833	0.40307	0.143134	0.00236812	0.0131824
AT1G04240	1436.69	0.737164	0.186352	1.40843e-05	0.000188895
AT1G04410	24883	-0.33863	0.143761	0.010264	0.0416128
AT1G04420	2826.12	0.406542	0.168016	0.00685433	0.0304484
AT1G04440	1254.85	0.293515	0.120912	0.0101151	0.041217
AT1G04520	216.452	-0.627249	0.257183	0.00304084	0.0161192
AT1G04530	994.318	-0.988443	0.197088	5.35692e-08	1.43573e-06
AT1G04580	15.5682	-1.2726	1.44359	0.00468414	0.0226282
AT1G04590	590.163	0.775997	0.159391	1.98048e-07	4.48811e-06
AT1G04680	3779.7	-1.09527	0.247552	7.98651e-07	1.52312e-05
AT1G04710	767.908	0.52009	0.143543	9.8204e-05	0.000984538
AT1G04750	3909.39	-0.395378	0.122839	0.000747609	0.00527473
AT1G04770	605.12	0.666164	0.329361	0.00692847	0.0306963
AT1G04800	1568.69	-2.35185	0.252829	2.65859e-22	8.09701e-20
AT1G04810	1671.99	-0.424628	0.16062	0.00349991	0.0180019
AT1G04820	12924.2	-0.92271	0.219711	3.45132e-06	5.48852e-05
AT1G04830	589.573	0.614607	0.145897	6.54295e-06	9.70626e-05
AT1G04850	2651.1	0.409033	0.159699	0.00492733	0.0235315
AT1G04900	311.912	0.597196	0.196582	0.000586542	0.00431871
AT1G04945	334.014	0.491082	0.183622	0.00276133	0.0149208
AT1G05010	10613	-1.37488	0.215237	1.17885e-11	6.65621e-10
AT1G05100	61.1449	1.9171	0.543492	1.05464e-05	0.000146404
AT1G05135	353.143	-3.58394	0.48582	5.48865e-16	6.2686e-14
AT1G05150	855.111	-0.447841	0.145507	0.000835428	0.00577871
AT1G05200	1350.87	-0.448015	0.127956	0.000196046	0.00175377
AT1G05230	792.021	-0.512177	0.121379	8.60205e-06	0.000122892
AT1G05260	51.1299	1.20732	0.420465	0.000292339	0.00244236
AT1G05340	935.128	0.455049	0.846309	0.00516606	0.0243877
AT1G05520	1280.39	-0.393819	0.115333	0.000326385	0.00265722
AT1G05540	151.593	-0.701651	0.206309	0.000136361	0.00129537
AT1G05570	1418.44	-1.05552	0.188559	2.54464e-09	9.21619e-08
AT1G05590	589.858	-0.538656	0.133525	1.81153e-05	0.000235686
AT1G05600	211.899	0.461609	0.165847	0.0021221	0.0120805
AT1G05630	543.907	-0.623089	0.261106	0.00345765	0.0178449
AT1G05675	32.9709	-1.86568	1.22714	0.00326203	0.0170444
AT1G05680	46.6406	-1.9779	0.526755	6.74534e-06	9.94047e-05
AT1G05730	67.3038	0.58331	0.306959	0.0126338	0.0488744
AT1G05805	1425.36	-0.734856	0.247258	0.000476524	0.00363652
AT1G05810	382.162	-0.650359	0.190276	0.000141254	0.00133053
AT1G05890	2174.45	0.357303	0.153143	0.0105626	0.042515
AT1G05960	1139.65	-0.543894	0.144991	5.64318e-05	0.000617493
AT1G06000	2078.13	-0.726817	0.184548	1.50145e-05	0.00019937
AT1G06002	405.443	-0.560809	0.169421	0.00026759	0.00226955
AT1G06080	257.624	-0.845112	0.41471	0.00367876	0.0187254
AT1G06090	59.1614	1.06107	0.350428	0.000219313	0.00192844
AT1G06110	1799.67	0.554052	0.189639	0.000976814	0.00653146
AT1G06160	451.217	-5.36198	0.869373	4.59973e-12	2.8275e-10
AT1G06180	244.349	0.669416	0.327239	0.00628533	0.0283913
AT1G06190	2184.31	0.341098	0.144193	0.010515	0.0423828
AT1G06200	2223.63	0.36834	0.116443	0.000901417	0.00614017
AT1G06210	1132.07	0.543355	0.17773	0.000624302	0.00455163
AT1G06260	27.5748	0.0691088	0.385678	0.00895675	0.0375709
AT1G06265	93.1208	0.859916	0.279033	0.000259616	0.00221876
AT1G06290	1844.84	-0.791812	0.116893	1.95419e-12	1.3007e-10
AT1G06430	7113.41	0.380277	0.143524	0.00410987	0.0203931
AT1G06440	78.432	0.714814	0.247654	0.000723219	0.00512242
AT1G06530	1274.73	0.488978	0.162812	0.000915977	0.0062077
AT1G06550	953.82	0.387501	0.160336	0.0075967	0.0329951
AT1G06680	129736	-0.543376	0.22939	0.00470321	0.0227094
AT1G06720	486.238	0.50438	0.234696	0.00943906	0.0390561
AT1G06770	232.433	0.584039	0.205477	0.00117467	0.00757279
AT1G06800	655.023	-0.609225	0.186412	0.000255131	0.00218415
AT1G06830	221.605	-3.67706	0.331507	2.53347e-30	1.95867e-27
AT1G06840	479.606	-0.369084	0.157411	0.0103322	0.0418052
AT1G06950	3109.66	0.349823	0.0977924	0.000206115	0.00183
AT1G07000	940.688	-1.11526	0.359696	0.000135338	0.00128872
AT1G07040	2341.18	0.481726	0.146057	0.000359234	0.00288954
AT1G07090	1061.3	-1.61448	0.156914	4.55165e-26	2.1784e-23
AT1G07120	19.0518	1.36943	0.522301	0.000548691	0.00407977
AT1G07230	3403.44	0.441777	0.142926	0.00079735	0.00555162
AT1G07240	1207.14	-1.31943	0.155166	1.87124e-18	3.18552e-16
AT1G07260	90.4485	-1.52959	0.319017	1.01295e-07	2.48915e-06
AT1G07280	6525.24	-0.812015	0.158359	4.82734e-08	1.30422e-06
AT1G07310	2193.91	-0.395036	0.133544	0.00157383	0.00960399
AT1G07370	341.269	-0.571359	0.239734	0.00423155	0.0208528
AT1G07390	140.496	1.52125	0.251314	1.05712e-10	4.95318e-09
AT1G07430	1878.9	2.63821	0.657255	1.31021e-06	2.36366e-05
AT1G07530	1750.24	0.419258	0.128886	0.000533958	0.00399594
AT1G07570	388.825	-0.740767	0.18342	9.73814e-06	0.000136409
AT1G07615	345.875	0.531024	0.140514	5.49334e-05	0.000603727
AT1G07620	176.514	-1.63757	0.381287	1.04208e-06	1.9182e-05
AT1G07640	1226.64	-0.904941	0.144105	4.81595e-11	2.45077e-09
AT1G07650	1519.81	-0.50675	0.171486	0.00106766	0.00700197
AT1G07720	2877.2	0.999803	0.245256	4.17433e-06	6.50451e-05
AT1G07780	552.551	0.451648	0.185795	0.00592842	0.0270697
AT1G07830	504.34	0.505449	0.184194	0.00208581	0.0119144
AT1G07890	34994.9	-0.486973	0.131255	7.7379e-05	0.000805981
AT1G07980	560.157	0.431749	0.143525	0.00110148	0.00718626
AT1G07985	61.444	5.18482	0.773029	4.48985e-13	3.36755e-11
AT1G08010	689.322	-0.516623	0.180868	0.00129309	0.0081995
AT1G08040	1118.14	0.759101	0.127252	4.74853e-10	1.98855e-08
AT1G08050	206.303	-1.02274	0.379436	0.000488993	0.00371894
AT1G08080	17.8406	2.1171	0.574676	1.55239e-05	0.000205159
AT1G08110	4742.88	0.865607	0.124172	5.16132e-13	3.84251e-11
AT1G08160	233.42	-0.490558	0.229921	0.010296	0.0417091
AT1G08165	42.8466	-1.43191	0.46521	0.000129883	0.0012456
AT1G08380	78994.9	-0.436446	0.189132	0.00822738	0.0350527
AT1G08420	2202.91	-0.406853	0.159241	0.00476502	0.0229562
AT1G08440	37.0919	0.809327	0.491645	0.009331	0.0387526
AT1G08450	2977.75	-0.527642	0.150819	0.000159329	0.00147452
AT1G08490	1542.44	-0.439793	0.111379	3.50656e-05	0.000415352
AT1G08500	154.424	1.36223	0.231643	3.24261e-10	1.39571e-08
AT1G08510	3852.32	-0.533236	0.160474	0.000276435	0.00233276
AT1G08570	3672.44	0.559166	0.181186	0.00056407	0.00417928
AT1G08610	212.891	0.537609	0.222434	0.00461209	0.0223661
AT1G08630	528.279	1.84525	0.349281	4.13331e-09	1.44998e-07
AT1G08650	1589.21	1.13901	0.358667	9.53867e-05	0.000962534
AT1G08710	252.191	0.492733	0.156126	0.000593526	0.00436214
AT1G08810	198.191	-1.39577	0.292461	1.136e-07	2.75118e-06
AT1G08830	8393.39	-1.43255	0.255818	1.15018e-09	4.46328e-08
AT1G08840	102.771	-0.695211	0.255579	0.00122943	0.00786287
AT1G08890	1504	0.512186	0.14128	0.000102605	0.00102305
AT1G08920	799.106	0.637775	0.2246	0.00100434	0.00667601
AT1G08930	3244.33	-1.30299	0.778023	0.0028504	0.0152993
AT1G09020	1434.39	-0.648869	0.180302	6.80123e-05	0.00072603
AT1G09080	33.1995	-2.04335	0.805401	0.000442907	0.00342946
AT1G09140	2705.02	0.462065	0.197625	0.00678983	0.0302466
AT1G09180	97.5755	1.02549	0.295978	5.28853e-05	0.000586347
AT1G09200	1709.67	-0.5739	0.19788	0.000943859	0.00636415
AT1G09210	3791.29	-0.408822	0.156884	0.00433466	0.0212463
AT1G09250	643.656	-0.851416	0.212051	8.07281e-06	0.000116324
AT1G09270	1946.06	-0.359414	0.158742	0.0124862	0.0484528
AT1G09290	457.544	0.374076	0.14788	0.00602183	0.0274292
AT1G09320	332.647	0.375106	0.155999	0.00842883	0.0357745
AT1G09350	1241.58	-1.72845	0.288418	8.60619e-11	4.16851e-09
AT1G09430	1757.69	-0.439383	0.13444	0.000465541	0.00356353
AT1G09470	71.0014	0.705963	0.294074	0.00285117	0.0152994
AT1G09480	116.277	-0.535287	0.212653	0.00348467	0.0179419
AT1G09500	483.509	1.05013	0.478726	0.0014578	0.00905538
AT1G09530	660.673	1.3495	0.181585	8.97881e-15	8.20377e-13
AT1G09630	638.422	-0.362265	0.160903	0.0129768	0.0498751
AT1G09700	375.412	0.664591	0.178335	4.42376e-05	0.000504665
AT1G09750	5034.51	-1.439	0.402302	1.41273e-05	0.000189189
AT1G09780	3367.24	-0.791503	0.215989	3.44738e-05	0.000409066
AT1G09850	1590.82	0.524125	0.146358	0.000115765	0.00113195
AT1G09900	475.209	0.371663	0.151466	0.00739377	0.0323443
AT1G09932	132.369	-1.71616	0.573518	0.000101668	0.00101522
AT1G09950	94.7049	2.06495	0.76153	0.00018767	0.00169088
AT1G09970	3767.63	-1.22838	0.342215	2.34129e-05	0.000293589
AT1G10060	575.109	-1.02175	0.193276	1.49078e-08	4.5266e-07
AT1G10160	209.711	-0.557069	0.255317	0.00731551	0.0320718
AT1G10170	1622.71	-0.684132	0.222406	0.000377419	0.00300743
AT1G10290	2850.72	-0.792071	0.207998	2.34381e-05	0.000293714
AT1G10390	2796.13	-0.408918	0.166452	0.00659153	0.0295158
AT1G10522	958.831	0.440306	0.203345	0.0119256	0.0467739
AT1G10610	220.305	0.580974	0.200907	0.00102726	0.00680588
AT1G10660	1106.69	0.568959	0.123665	1.2721e-06	2.30158e-05
AT1G10740	521.845	0.613037	0.188266	0.000273292	0.00231134
AT1G10830	1224.36	-0.403762	0.146327	0.00268282	0.0145832
AT1G10850	432.343	-0.575079	0.244122	0.0045318	0.0220459
AT1G10865	636.649	0.559263	0.132719	8.08325e-06	0.000116391
AT1G10990	158.447	-3.84149	0.301349	2.6542e-38	5.33521e-35
AT1G11050	898.3	-0.593557	0.296377	0.00946872	0.0391611
AT1G11090	610.414	-0.417245	0.152201	0.00280663	0.0151169
AT1G11170	338.71	1.19129	0.277448	1.19575e-06	2.17519e-05
AT1G11175	883.876	0.527385	0.167549	0.000523274	0.00392329
AT1G11190	141.58	0.544831	0.277885	0.012171	0.0475141
AT1G11240	610.58	0.370393	0.156592	0.00936038	0.038832
AT1G11270	179.497	0.543435	0.197278	0.0017699	0.0104792
AT1G11310	4322.59	-0.493772	0.221212	0.00816074	0.0348278
AT1G11330	1181.08	-1.47625	0.174493	1.86282e-18	3.18552e-16
AT1G11340	50.2295	-1.19601	0.403356	0.00022384	0.00196052
AT1G11350	960.493	-1.5239	0.192771	1.66827e-16	2.1224e-14
AT1G11400	549.345	0.539092	0.143965	5.71012e-05	0.000623461
AT1G11430	4546.92	0.518147	0.164394	0.000522494	0.00392036
AT1G11530	1093.05	-0.627622	0.223637	0.00100422	0.00667601
AT1G11545	578.722	-1.76017	0.324512	2.25482e-09	8.22579e-08
AT1G11580	1175.51	-0.502261	0.193018	0.00290042	0.015518
AT1G11670	217.094	-0.88717	0.261622	8.71423e-05	0.000893143
AT1G11680	2864.6	-0.514917	0.142621	9.94642e-05	0.000995682
AT1G11755	414.434	0.444761	0.161103	0.0023987	0.0133084
AT1G11800	347.493	-0.517155	0.181327	0.00136963	0.00859898
AT1G11840	16997.1	0.906903	0.113981	2.32974e-16	2.90762e-14
AT1G11850	425.279	-1.24377	0.236104	1.09352e-08	3.41849e-07
AT1G11860	28760.9	-0.703296	0.19664	6.6244e-05	0.000708701
AT1G11940	159.071	0.639948	0.244402	0.00181334	0.0106673
AT1G12000	1645.72	-0.562338	0.172007	0.000296736	0.00246883
AT1G12010	95.3296	-0.658651	0.294891	0.0046203	0.0223877
AT1G12020	158.849	-0.494029	0.215866	0.0076347	0.0331387
AT1G12110	4316.64	-2.48989	0.184933	8.30721e-43	1.85537e-39
AT1G12140	1731.81	-0.479668	0.0986891	5.04269e-07	1.01872e-05
AT1G12160	177.712	-0.845758	0.296853	0.000538926	0.00402263
AT1G12200	654.518	-0.789349	0.182453	2.6543e-06	4.38046e-05
AT1G12310	2288.1	-0.403503	0.170911	0.00758706	0.0329675
AT1G12330	613.639	-0.45717	0.156419	0.00141043	0.00881289
AT1G12420	271.248	0.983153	0.227064	1.64347e-06	2.88772e-05
AT1G12480	374.463	-0.748377	0.198575	2.85471e-05	0.000347141
AT1G12500	1005.81	-0.627592	0.274954	0.00431482	0.02118
AT1G12520	1494.68	-0.718977	0.231537	0.000309679	0.00255206
AT1G12550	493.12	-0.656312	0.186934	9.69494e-05	0.000973903
AT1G12570	1031.64	-0.717118	0.175104	8.21058e-06	0.000117886
AT1G12650	399.431	0.411253	0.18746	0.0123328	0.0480393
AT1G12672	20.9338	1.75843	0.747435	0.000608445	0.00445388
AT1G12710	2269.8	-0.610147	0.277958	0.00562909	0.0260775
AT1G12770	1488.92	0.341714	0.124507	0.00361726	0.0184599
AT1G12800	2864.6	0.552307	0.149167	6.4409e-05	0.000693829
AT1G12830	464.817	0.486305	0.17662	0.00212778	0.0121026
AT1G12845	967.995	0.524471	0.191426	0.00191046	0.0111182
AT1G12850	1552.2	-0.643749	0.137372	6.6239e-07	1.29018e-05
AT1G12900	29815.2	-0.508425	0.23397	0.00842469	0.0357706
AT1G12920	1787.85	0.575039	0.126544	1.68656e-06	2.94284e-05
AT1G12940	259.604	-2.23813	0.470567	6.63753e-08	1.72379e-06
AT1G13100	213.87	-0.775291	0.389642	0.00516091	0.024386
AT1G13110	4345.96	-1.55996	0.344843	2.70229e-07	5.86595e-06
AT1G13170	615.042	-0.363575	0.149188	0.00779985	0.0336448
AT1G13210	2527.81	-0.971088	0.33926	0.00040522	0.00319322
AT1G13250	1016.04	-0.464459	0.221134	0.0123175	0.0480018
AT1G13280	2945.29	-0.368223	0.132983	0.00319466	0.0167502
AT1G13340	175.231	-1.01398	0.415973	0.00125191	0.00798432
AT1G13390	1430.86	-0.49729	0.133137	7.07821e-05	0.000750814
AT1G13410	68.8368	0.664359	0.274745	0.00305625	0.0161753
AT1G13448	108.786	0.573564	0.26699	0.00748591	0.0326408
AT1G13470	703.125	-1.61812	0.318078	1.59204e-08	4.80503e-07
AT1G13520	15.1348	-2.27694	1.10723	0.000840784	0.00580056
AT1G13650	273.203	3.58142	0.355387	9.20767e-25	3.85591e-22
AT1G13690	821.893	0.556122	0.144078	3.51181e-05	0.000415729
AT1G13730	572.306	0.518512	0.182798	0.00149432	0.00921954
AT1G13740	286.477	1.02362	0.255405	6.41198e-06	9.52603e-05
AT1G13750	414.268	-0.515033	0.194648	0.00257478	0.014121
AT1G13810	333.824	0.466365	0.158251	0.00126521	0.00805832
AT1G13830	68.4954	-1.47913	0.330542	5.27604e-07	1.05646e-05
AT1G13980	1401.52	0.310158	0.122128	0.00710302	0.0312903
AT1G14040	135.52	0.457077	0.19889	0.00832539	0.0354102
AT1G14080	21.5454	-3.27473	0.76536	8.81661e-07	1.65166e-05
AT1G14130	345.609	-0.617778	0.153845	1.62326e-05	0.000213402
AT1G14200	393.715	-0.545724	0.28073	0.0130221	0.049981
AT1G14290	398.756	-0.554168	0.237143	0.00509614	0.0241601
AT1G14300	449.527	0.693791	0.170128	9.61635e-06	0.000134985
AT1G14345	2202.53	-0.611005	0.179031	0.000157358	0.00145965
AT1G14370	621.926	-0.816905	0.26267	0.000273323	0.00231134
AT1G14400	4655.24	-0.305034	0.111569	0.00401831	0.0200434
AT1G14430	145.382	-2.11637	0.226342	5.69868e-22	1.61337e-19
AT1G14450	2707.75	-0.332627	0.125469	0.00480634	0.0230909
AT1G14520	741.914	1.59134	0.265359	9.18792e-11	4.40779e-09
AT1G14620	719.41	0.433911	0.155324	0.00227587	0.0127572
AT1G14700	359.982	0.531396	0.183066	0.00114337	0.00739713
AT1G14720	2368.68	0.844344	0.18181	5.00783e-07	1.0127e-05
AT1G14770	178.359	0.511968	0.236732	0.0091794	0.038297
AT1G14790	938.687	-0.317391	0.131645	0.00984222	0.0403587
AT1G14810	1575.51	-0.481615	0.173682	0.00207173	0.0118475
AT1G14880	2483.59	-3.78929	0.387733	4.22808e-25	1.80827e-22
AT1G14920	2160.06	-0.479845	0.178253	0.00251335	0.0138489
AT1G15000	702.802	-0.631522	0.310656	0.00784969	0.0338235
AT1G15030	948.673	-0.556838	0.164428	0.000218395	0.00192289
AT1G15060	965.259	-0.593725	0.134292	2.73973e-06	4.49562e-05
AT1G15110	293.042	-0.653775	0.179695	6.1637e-05	0.000667835
AT1G15120	3027.25	-0.650504	0.137431	5.1962e-07	1.04449e-05
AT1G15125	4476.62	-5.93289	0.967696	1.81589e-12	1.2167e-10
AT1G15140	3453.94	-0.723885	0.171205	4.12831e-06	6.44779e-05
AT1G15170	473.86	-1.09097	0.167017	7.50827e-12	4.40011e-10
AT1G15180	839.244	0.525387	0.17738	0.000998794	0.00664965
AT1G15200	944.5	0.583083	0.174812	0.000230765	0.00200372
AT1G15270	4235.76	-0.281396	0.102058	0.00422122	0.020812
AT1G15300	108.159	0.854136	0.285986	0.000359973	0.00289432
AT1G15310	319.216	1.34965	0.216565	3.82706e-11	1.99295e-09
AT1G15340	3829.25	0.910367	0.153522	4.13674e-10	1.74592e-08
AT1G15410	1763.94	-1.53342	0.125152	1.31489e-35	2.03312e-32
AT1G15420	517.358	0.66181	0.162007	1.02252e-05	0.000142436
AT1G15480	447.011	0.384344	0.155001	0.00643394	0.0288874
AT1G15490	341.557	-0.545351	0.170666	0.000429769	0.00334813
AT1G15510	400.156	0.706544	0.162993	2.84336e-06	4.61667e-05
AT1G15520	59.8004	-4.11529	0.7761	3.86093e-09	1.35917e-07
AT1G15550	182.554	1.80146	0.455404	2.29145e-06	3.86738e-05
AT1G15580	61.2692	1.77805	0.426752	1.54189e-06	2.74037e-05
AT1G15690	24269.3	-0.705115	0.187662	1.86253e-05	0.000241042
AT1G15750	2560.22	-0.510383	0.176028	0.00120233	0.0077313
AT1G15800	259.83	0.581339	0.197816	0.00087182	0.00598308
AT1G15820	116568	-0.808987	0.226579	4.87336e-05	0.000547871
AT1G15870	52.5299	1.13425	0.35122	0.000103614	0.00103004
AT1G15885	123.713	0.554581	0.24447	0.0062023	0.0281237
AT1G15910	524.85	0.492559	0.164929	0.000988663	0.00659579
AT1G15920	493.695	0.625211	0.165699	4.0787e-05	0.000470372
AT1G15950	5033.64	-0.476153	0.164166	0.00127108	0.00809059
AT1G15960	220.999	1.16482	0.32807	2.71136e-05	0.000332324
AT1G16030	276.863	0.554144	0.177156	0.000513407	0.00386807
AT1G16110	366.8	0.647339	0.346455	0.0103195	0.0417733
AT1G16180	7985.28	-0.449848	0.106984	1.17869e-05	0.00016228
AT1G16280	286.524	0.407188	0.175896	0.009294	0.0386816
AT1G16300	234.833	0.713421	0.239581	0.00050614	0.00382191
AT1G16340	568.751	0.398618	0.116975	0.000327437	0.00266362
AT1G16350	2391.16	0.483731	0.140611	0.000221059	0.0019421
AT1G16390	90.8862	-2.60353	0.537863	2.20316e-08	6.42753e-07
AT1G16400	230.698	-0.633273	0.218194	0.000848925	0.00584592
AT1G16460	2323.86	0.236428	0.0873719	0.00542594	0.0253349
AT1G16500	464.052	-1.38658	0.291971	1.57681e-07	3.66422e-06
AT1G16510	263.593	-0.812953	0.290553	0.000695952	0.00497133
AT1G16640	42.7664	-0.845911	0.374816	0.00275121	0.0148821
AT1G16650	171.461	-0.477529	0.188095	0.00400308	0.0199916
AT1G16700	2049.75	-0.635443	0.146863	3.52668e-06	5.58628e-05
AT1G16720	3017.28	-0.392463	0.140777	0.00256018	0.0140607
AT1G16810	1749.36	0.496527	0.171374	0.0013164	0.00831844
AT1G16840	2882.26	-0.268302	0.108125	0.00924812	0.0385437
AT1G16850	2849.11	3.626	0.245934	2.1964e-51	6.30713e-48
AT1G16880	10169.6	-0.548249	0.191104	0.000994502	0.00662375
AT1G16916	249.373	-0.456927	0.203554	0.0092548	0.0385636
AT1G16960	373.475	-0.477102	0.170081	0.00187228	0.0109531
AT1G17080	2398.37	-0.332012	0.113814	0.00216194	0.0122691
AT1G17120	1030.73	-0.544973	0.17153	0.000476394	0.00363652
AT1G17140	790.29	-0.674	0.143616	6.17163e-07	1.21148e-05
AT1G17160	1165.3	-0.538032	0.155843	0.000176078	0.00160587
AT1G17170	73.9296	-2.57374	0.317725	3.24277e-17	4.65593e-15
AT1G17230	279.059	0.54222	0.230726	0.00520984	0.0245368
AT1G17250	65.3326	-2.40603	0.488881	3.63593e-08	1.02505e-06
AT1G17380	118.876	0.850851	0.616174	0.0107688	0.0431374
AT1G17430	360.545	-0.707062	0.231329	0.000395317	0.00312562
AT1G17450	700.15	-0.347295	0.146728	0.0100966	0.0411583
AT1G17460	440.976	0.648312	0.232267	0.0010599	0.0069647
AT1G17470	3215.02	0.483811	0.149746	0.000429001	0.00334368
AT1G17520	330.458	0.588574	0.184787	0.000386134	0.00306543
AT1G17530	1204.28	0.578652	0.233803	0.00321861	0.0168526
AT1G17550	2210.51	0.405985	0.177474	0.00975363	0.0400936
AT1G17560	178.903	-0.514174	0.206591	0.0041387	0.0205007
AT1G17630	65.6297	0.556465	0.273144	0.0109013	0.0435508
AT1G17680	616.388	0.39375	0.165064	0.0080909	0.034618
AT1G17830	58.028	1.70571	0.486511	1.77748e-05	0.000231857
AT1G17870	358.539	2.87627	0.456712	4.32876e-12	2.68857e-10
AT1G17890	1020.65	-0.309759	0.130501	0.0109471	0.0436979
AT1G17920	138.427	0.642028	0.311362	0.00747073	0.0325959
AT1G17940	991.791	1.39183	0.277465	2.98206e-08	8.52665e-07
AT1G17990	308.487	-0.7093	0.361486	0.00697653	0.0308616
AT1G18070	2882.03	0.398754	0.123923	0.000641982	0.00465194
AT1G18100	9.51588	3.60806	1.57539	0.000351225	0.00283016
AT1G18140	43.5414	-0.712611	0.413954	0.0115558	0.045635
AT1G18150	1515.74	-0.54404	0.18222	0.000844689	0.00582074
AT1G18260	2036.2	0.251514	0.090812	0.00415893	0.0205756
AT1G18330	415.964	0.857825	0.395926	0.0027716	0.0149603
AT1G18335	143.418	0.525191	0.202115	0.00303064	0.0160736
AT1G18440	310.139	-0.490673	0.156489	0.00063908	0.00463909
AT1G18450	1672.36	0.434963	0.119521	0.000118034	0.0011484
AT1G18500	2285.63	-0.417634	0.139139	0.00116633	0.00752627
AT1G18640	1350.01	-0.702474	0.138594	8.69805e-08	2.17733e-06
AT1G18650	923.396	-0.710875	0.162362	2.49406e-06	4.15697e-05
AT1G18670	299.878	0.589609	0.187963	0.000459391	0.00352721
AT1G18690	129.176	0.475613	0.213978	0.00929468	0.0386816
AT1G18700	1060.18	0.294073	0.117236	0.00797716	0.0342479
AT1G18710	541.672	2.24996	0.259608	2.03587e-19	3.97311e-17
AT1G18750	133.71	0.574233	0.284298	0.00996802	0.0407085
AT1G18800	784.496	0.851924	0.193707	1.54956e-06	2.75157e-05
AT1G18840	993.469	1.02488	0.171636	2.69546e-10	1.17276e-08
AT1G18950	721.265	0.373632	0.165174	0.0119818	0.046921
AT1G19010	135.596	0.46063	0.185714	0.00509757	0.0241609
AT1G19020	374.166	-1.48422	1.48297	0.00356322	0.0182591
AT1G19050	374.191	0.876055	0.259314	8.86278e-05	0.000904318
AT1G19130	1384.68	-0.454218	0.128246	0.000166957	0.00153593
AT1G19490	179.698	1.30382	0.257318	2.81999e-08	8.08624e-07
AT1G19510	109.38	-1.21187	0.356702	4.92917e-05	0.000553218
AT1G19530	40.2035	0.943726	0.724913	0.0096725	0.0397927
AT1G19570	23183.8	1.08385	0.101969	3.03397e-27	1.60489e-24
AT1G19600	1179.34	0.649361	0.164092	1.64631e-05	0.000216009
AT1G19670	3431.6	-2.27559	0.263492	1.68113e-19	3.31297e-17
AT1G19715	1510.62	0.584778	0.118107	2.18856e-07	4.90985e-06
AT1G19720	555.832	0.580019	0.201548	0.00108407	0.00709108
AT1G19740	6215.41	-0.508501	0.167695	0.000821061	0.00569305
AT1G19835	1192.81	0.716531	0.226794	0.000278201	0.00234372
AT1G19850	381.845	0.596052	0.190788	0.000458324	0.00352036
AT1G19950	332.07	-0.886378	0.203795	1.78658e-06	3.09319e-05
AT1G19960	10975.8	-1.13776	0.393892	0.000208417	0.00184717
AT1G19970	224.559	0.875522	0.249116	5.54571e-05	0.000608817
AT1G20010	7800.53	-1.08226	0.258169	2.17558e-06	3.68729e-05
AT1G20030	1354.37	0.529915	0.255938	0.0105131	0.0423828
AT1G20070	568.159	-1.52931	0.7037	0.00118399	0.00762312
AT1G20110	2603.08	-0.301072	0.129771	0.012908	0.049677
AT1G20120	50.502	1.64375	0.582355	0.000198125	0.00176765
AT1G20160	493.873	1.80689	0.284187	9.17064e-12	5.2971e-10
AT1G20200	2664.31	-0.413283	0.171142	0.0069019	0.0306191
AT1G20225	2048.19	0.372301	0.118195	0.000844327	0.00582024
AT1G20230	91.5634	0.609783	0.2875	0.00733	0.0321283
AT1G20300	344.122	-0.374196	0.159201	0.0102017	0.0414859
AT1G20370	491.617	0.617324	0.152817	1.42544e-05	0.000190764
AT1G20440	30649.2	0.912774	0.205811	1.26817e-06	2.29653e-05
AT1G20450	35228.5	1.21814	0.234379	1.65914e-08	4.99258e-07
AT1G20490	165.776	2.0412	0.27916	1.15511e-14	1.04121e-12
AT1G20510	3071.37	-0.637181	0.335224	0.00978415	0.0402075
AT1G20575	519.941	0.380896	0.135886	0.0026179	0.0142996
AT1G20620	304314	-0.428323	0.134583	0.000655387	0.00473032
AT1G20640	688.39	-0.710516	0.167212	4.40662e-06	6.83845e-05
AT1G20691	162.485	0.629317	0.269802	0.00402829	0.0200875
AT1G20693	12213.6	-0.564724	0.156834	9.636e-05	0.00096895
AT1G20780	662.431	-0.682766	0.26936	0.00202138	0.0116357
AT1G20816	254.876	0.633895	0.214126	0.000697791	0.0049827
AT1G20823	562.645	-1.08153	0.2661	3.85171e-06	6.03925e-05
AT1G20840	3763.31	-0.933677	0.262415	3.52044e-05	0.000416506
AT1G20880	577.703	-0.429236	0.174423	0.00582915	0.0267515
AT1G20890	255.962	0.614272	0.182596	0.000189817	0.00170717
AT1G20950	1321.42	-0.336334	0.121855	0.00341085	0.0176477
AT1G21050	251.741	-1.41156	0.215693	4.58962e-12	2.8275e-10
AT1G21100	121.517	-2.11409	0.711488	6.92753e-05	0.000738337
AT1G21110	154.838	-2.9484	0.623628	7.39498e-08	1.89644e-06
AT1G21120	102.989	-2.96067	0.631568	5.7115e-08	1.52062e-06
AT1G21130	15024.6	-1.5293	0.31561	8.76074e-08	2.18486e-06
AT1G21140	49.3001	-1.01957	0.50961	0.00300403	0.0159619
AT1G21240	195.868	-2.32729	0.405503	4.9377e-10	2.05919e-08
AT1G21250	6138.46	-0.969353	0.276437	4.30458e-05	0.000492467
AT1G21270	3103.45	-1.1754	0.376941	9.92225e-05	0.000993757
AT1G21400	3941.43	1.04464	0.248408	2.38151e-06	3.98923e-05
AT1G21410	539.069	0.782942	0.26177	0.000405249	0.00319322
AT1G21450	683.86	0.422991	0.171628	0.00579384	0.0266192
AT1G21460	962.689	0.686723	0.428783	0.0122509	0.0477702
AT1G21520	526.644	-2.09916	0.201241	8.88712e-27	4.466e-24
AT1G21525	40.2184	-1.13359	0.643158	0.00425655	0.0209554
AT1G21540	195.858	-1.50416	0.281585	5.24193e-09	1.79197e-07
AT1G21590	3001.9	-0.304351	0.124789	0.00929831	0.0386887
AT1G21640	2234.73	-0.547557	0.156478	0.000138715	0.00131214
AT1G21650	604.503	0.86905	0.18266	2.74623e-07	5.9549e-06
AT1G21720	2253.83	-0.345295	0.148584	0.0110595	0.0440386
AT1G21750	5380.55	0.478513	0.115911	1.31159e-05	0.000177656
AT1G21790	846.53	0.797724	0.173113	5.87098e-07	1.15926e-05
AT1G22065	43.9839	1.01558	0.381207	0.000705778	0.00502058
AT1G22300	6978.45	-0.358584	0.144598	0.00575844	0.0265115
AT1G22330	115.71	-1.09504	0.433935	0.000704508	0.00501734
AT1G22350	523.307	-0.391886	0.15154	0.00475845	0.0229321
AT1G22360	1450.34	-0.848891	0.369297	0.00220655	0.0124695
AT1G22370	1656	1.23789	0.156446	2.3578e-16	2.90762e-14
AT1G22380	27.7808	0.93912	0.491032	0.00491994	0.023513
AT1G22400	185.541	-0.653533	0.347764	0.00986029	0.0403916
AT1G22450	1858.73	0.272519	0.114743	0.0126461	0.0488941
AT1G22530	2379.02	-0.948666	0.265759	3.54335e-05	0.000418477
AT1G22540	1063.9	-0.44522	0.162135	0.00261239	0.014285
AT1G22570	1413.85	0.776774	0.244046	0.000243861	0.00210199
AT1G22610	1528.95	-0.510146	0.165481	0.000690318	0.00493597
AT1G22640	707.679	0.458804	0.201129	0.00837879	0.0356085
AT1G22690	641.8	-4.92791	0.239306	1.47405e-95	7.40745e-92
AT1G22770	6115.79	-0.336865	0.112616	0.00158147	0.00963892
AT1G22790	1247.23	-0.344764	0.122377	0.0027007	0.0146602
AT1G22885	501.76	-0.444333	0.184641	0.00643895	0.0289034
AT1G22900	52.5249	-0.762668	0.412761	0.00772799	0.0334137
AT1G22990	356.504	5.29497	1.30684	7.40175e-08	1.89644e-06
AT1G23020	527.255	-1.04746	0.195189	8.48162e-09	2.74098e-07
AT1G23030	519.065	-0.826477	0.447603	0.00521812	0.0245563
AT1G23050	76.7464	1.01066	0.397949	0.000999052	0.00664965
AT1G23052	351.497	0.849054	0.521106	0.00888054	0.0373168
AT1G23070	6.7426	2.29095	1.17733	0.00230477	0.0128869
AT1G23080	4871.12	-0.877816	0.150676	8.22814e-10	3.30127e-08
AT1G23090	851.089	-2.83412	0.255576	4.79908e-30	3.51648e-27
AT1G23120	62.8007	0.985436	0.3256	0.000247555	0.002132
AT1G23130	50999.5	-1.07143	0.165968	1.08394e-11	6.17232e-10
AT1G23140	136.879	-0.458285	0.203373	0.00898712	0.0376433
AT1G23260	1260.7	-0.427782	0.131078	0.000492923	0.00374178
AT1G23280	494.237	0.797375	0.214053	2.95245e-05	0.000356654
AT1G23330	387.241	0.884815	0.215576	5.1443e-06	7.83969e-05
AT1G23360	492.869	-0.44037	0.152458	0.00167019	0.0100366
AT1G23400	2268.66	0.447435	0.157017	0.00176593	0.0104742
AT1G23440	1551.93	-0.490496	0.138834	0.000153805	0.00143198
AT1G23490	8332.54	-0.580741	0.198223	0.000869189	0.00596707
AT1G23730	156.734	1.05602	0.269774	8.65135e-06	0.000123421
AT1G23740	6119.32	0.401065	0.172273	0.00908375	0.037961
AT1G23790	55.6602	-0.797414	0.344224	0.00269981	0.0146594
AT1G23830	152.101	-1.0959	0.23584	3.49806e-07	7.3705e-06
AT1G23840	185.678	-1.22255	0.458487	0.000452126	0.00348293
AT1G23940	32.3653	0.865211	0.411996	0.00384906	0.0194104
AT1G24020	10662.4	-0.44504	0.162286	0.0023489	0.0130899
AT1G24070	261.85	0.748763	0.26535	0.000746399	0.00527173
AT1G24100	2269.34	-0.987831	0.148463	3.49193e-12	2.19348e-10
AT1G24120	927.507	-0.416525	0.15849	0.00383718	0.0193748
AT1G24140	396.717	-1.01001	0.443898	0.0017378	0.0103424
AT1G24180	1888.71	-0.436777	0.150874	0.00159337	0.00968795
AT1G24340	458.087	0.675255	0.138844	2.6709e-07	5.81036e-06
AT1G24575	286.34	-0.993023	0.173207	1.17671e-09	4.54868e-08
AT1G24577	112.622	-1.03882	0.33309	0.000173714	0.00158864
AT1G24580	52.6529	2.1655	0.66557	2.8344e-05	0.000345089
AT1G24600	66.004	2.19804	0.52396	7.82653e-07	1.49545e-05
AT1G24625	724.828	-0.484187	0.20105	0.00501129	0.0238532
AT1G24735	76.5183	0.64158	0.301326	0.00627611	0.0283752
AT1G24764	941.319	0.455532	0.126696	0.000132154	0.00126376
AT1G24800	2777.02	-0.698539	0.204965	0.00011932	0.001157
AT1G25211	1494.59	-0.464922	0.183346	0.00410226	0.0203754
AT1G25220	930.397	-1.32593	0.146062	9.13136e-21	2.12523e-18
AT1G25260	803.069	0.695575	0.118568	1.06865e-09	4.18732e-08
AT1G25275	4803.81	-0.650862	0.169502	3.03588e-05	0.000365853
AT1G25290	566.421	-0.38451	0.142732	0.00360213	0.0184006
AT1G25422	28.439	1.0765	0.513755	0.00257193	0.0141098
AT1G25430	336.485	-0.825965	0.185532	1.31503e-06	2.36647e-05
AT1G25450	955.23	-0.966327	0.330962	0.000277451	0.00233937
AT1G25480	441.884	-0.689732	0.162003	4.27135e-06	6.64539e-05
AT1G25490	2960.4	-0.494551	0.168818	0.00116048	0.00749579
AT1G25500	272.475	-0.635386	0.252821	0.00251485	0.0138496
AT1G25530	891.117	1.74171	0.277436	1.34349e-11	7.41907e-10
AT1G25550	674.716	1.62758	0.890443	0.00181236	0.0106646
AT1G26150	2173.01	-0.409465	0.140293	0.00168201	0.0100856
AT1G26200	12.3649	-1.29289	1.3263	0.00774814	0.0334812
AT1G26208	138.008	1.65057	0.403707	2.26759e-06	3.83355e-05
AT1G26210	336.75	0.820538	0.276995	0.000418351	0.00327591
AT1G26218	64.3714	0.623802	0.304838	0.00824495	0.0351067
AT1G26380	58.9979	-4.05411	0.763687	5.57634e-09	1.8887e-07
AT1G26390	104.444	-5.19317	1.06186	1.1624e-08	3.61135e-07
AT1G26410	12.6224	-4.08608	1.36717	0.000212834	0.00187887
AT1G26420	43.6311	-2.18813	0.716048	8.53951e-05	0.000878023
AT1G26440	680.517	-0.404988	0.150097	0.00351926	0.0180691
AT1G26450	135.189	1.07878	0.301178	2.9714e-05	0.000358727
AT1G26500	46.1182	0.72391	0.394575	0.00895264	0.0375615
AT1G26550	4727.73	-0.327639	0.141185	0.0117133	0.0461304
AT1G26558	231.654	1.61773	0.435221	1.33884e-05	0.00018086
AT1G26560	435.341	0.742819	0.171296	2.7059e-06	4.45101e-05
AT1G26600	51.8387	-0.931547	0.418778	0.00247447	0.0136759
AT1G26660	218.423	0.655374	0.183495	8.29945e-05	0.000855524
AT1G26665	1524.57	0.462044	0.15083	0.000824094	0.00571014
AT1G26770	1344.1	-0.658206	0.214996	0.000432597	0.00336519
AT1G26920	1047.43	0.98768	0.193563	3.89379e-08	1.08707e-06
AT1G26930	121.237	-0.554725	0.235778	0.00502544	0.0238923
AT1G26960	202.412	-0.77779	0.280256	0.000786974	0.0054927
AT1G27020	1923.74	-6.16365	0.259899	1.9922e-126	2.00226e-122
AT1G27030	2687.44	0.788188	0.143153	6.03689e-09	2.01909e-07
AT1G27130	4877.44	-0.903384	0.145	5.87204e-11	2.92888e-09
AT1G27150	884.14	1.04268	0.14622	1.20496e-13	9.64977e-12
AT1G27200	3110.23	1.10495	0.277358	6.75633e-06	9.94938e-05
AT1G27300	868.976	0.631578	0.192633	0.000244706	0.00210838
AT1G27330	835.825	-0.443059	0.154133	0.00166312	0.0100031
AT1G27400	2712.77	0.414226	0.157648	0.00420651	0.0207497
AT1G27510	1416.75	0.35406	0.132751	0.00430286	0.021142
AT1G27750	853.657	-0.655912	0.173605	3.57325e-05	0.000421266
AT1G27760	1927.15	-0.374957	0.130297	0.00211734	0.0120637
AT1G27970	2135.02	-0.414542	0.146235	0.00202403	0.0116443
AT1G27980	735.442	-0.557031	0.207414	0.00199567	0.0115306
AT1G28010	26.989	-0.845057	0.621917	0.0126026	0.0487821
AT1G28070	396.559	0.418591	0.153954	0.00297989	0.015863
AT1G28230	2885.56	-0.76655	0.133976	2.16762e-09	7.95097e-08
AT1G28240	953.645	-0.433796	0.195797	0.0107592	0.0431075
AT1G28260	556.351	1.34347	0.262163	1.90871e-08	5.62565e-07
AT1G28320	1103.98	-0.361977	0.102954	0.000264775	0.00224947
AT1G28330	6111.01	0.612166	0.283105	0.00640436	0.0287867
AT1G28380	2324.42	-0.730273	0.265037	0.000967733	0.00648295
AT1G28400	1597.26	0.833445	0.184737	8.63902e-07	1.62152e-05
AT1G28530	296.616	0.455085	0.158344	0.00164432	0.00993409
AT1G28580	1750.81	0.371749	0.122543	0.00129824	0.00822438
AT1G28600	4700.55	-0.434521	0.188395	0.00891453	0.0374328
AT1G28660	652.208	-1.49979	0.163206	2.67486e-21	6.89326e-19
AT1G28670	1069.91	-0.928588	0.171023	6.64179e-09	2.20308e-07
AT1G28680	1210.82	-0.397483	0.125974	0.000782142	0.00546277
AT1G29050	2157.57	-0.483089	0.171263	0.00175347	0.0104187
AT1G29120	1210.09	-0.299653	0.113665	0.00591392	0.0270234
AT1G29150	4013.76	-0.370795	0.148059	0.00629802	0.0284167
AT1G29240	556.941	0.692342	0.214272	0.000227856	0.00198789
AT1G29260	990.071	-0.275224	0.112903	0.0103094	0.0417466
AT1G29280	38.707	-2.65039	0.590783	3.95376e-07	8.21018e-06
AT1G29290	31.8215	-1.16508	0.634793	0.00333405	0.0173397
AT1G29320	343.338	0.409287	0.16502	0.00611735	0.0277901
AT1G29330	240.97	0.532594	0.2597	0.0105226	0.0424048
AT1G29350	1602.63	0.42925	0.150971	0.00206549	0.0118188
AT1G29370	1816.2	0.403644	0.150215	0.00338174	0.0175287
AT1G29400	4158.27	-0.395761	0.166455	0.00825957	0.03516
AT1G29410	174.551	0.404274	0.171637	0.00878677	0.0370278
AT1G29418	312.207	0.69241	0.289701	0.00277568	0.0149742
AT1G29590	88.3256	0.66279	0.337699	0.00806631	0.0345421
AT1G29640	90.6523	0.853077	0.81483	0.0089977	0.0376441
AT1G29660	2938.75	-1.68725	0.355441	5.81369e-08	1.53764e-06
AT1G29720	1122.96	-1.3896	0.214337	5.37345e-12	3.2632e-10
AT1G29800	619.967	-0.578226	0.121632	6.40319e-07	1.25088e-05
AT1G29810	396.825	0.482507	0.177831	0.00239023	0.0132724
AT1G29850	2121.48	0.449201	0.158348	0.00188949	0.0110184
AT1G29990	1035.81	0.345035	0.131995	0.00514008	0.0243165
AT1G30040	198.134	-1.03231	0.28	2.2323e-05	0.000282034
AT1G30090	985.653	-0.388788	0.121952	0.000789429	0.00550601
AT1G30190	289.456	4.71788	0.503896	5.07004e-23	1.6707e-20
AT1G30220	284.071	3.20174	0.427577	3.75596e-16	4.44109e-14
AT1G30230	11709.6	0.394002	0.178799	0.0128193	0.0494154
AT1G30250	367.97	-0.893756	0.330585	0.000671126	0.00481969
AT1G30300	240.996	0.405415	0.173483	0.00897851	0.0376151
AT1G30320	290.044	0.572431	0.193955	0.00086796	0.00596066
AT1G30360	11875.3	0.600324	0.220178	0.00156816	0.00957809
AT1G30420	150.946	-1.55413	0.249138	3.25456e-11	1.71706e-09
AT1G30500	1129.74	0.503231	0.203618	0.00435947	0.0213367
AT1G30510	719.939	0.398312	0.141138	0.00233362	0.0130155
AT1G30530	2397.75	-1.00075	0.152384	5.99797e-12	3.5776e-10
AT1G30540	688.917	-0.532811	0.134754	2.56933e-05	0.000316848
AT1G30640	255.892	0.575732	0.307	0.0129966	0.0499034
AT1G30680	939.693	0.364805	0.139751	0.00500215	0.023822
AT1G30700	104.267	-2.88118	0.725518	1.60241e-06	2.8304e-05
AT1G30820	1112.73	2.00894	0.268015	3.43427e-15	3.41744e-13
AT1G30835	617.908	0.393697	0.161007	0.00698375	0.03088
AT1G30880	2683.31	0.864172	0.176352	1.4592e-07	3.41856e-06
AT1G30890	605.603	-0.46339	0.155334	0.00115842	0.00748483
AT1G30935	39.2512	1.04985	0.424395	0.00106736	0.00700197
AT1G31173	85.6429	1.11068	0.469621	0.00131773	0.00832422
AT1G31200	45.3802	-0.815216	0.372413	0.00343521	0.0177601
AT1G31330	80901.7	-0.50412	0.222641	0.00697927	0.0308669
AT1G31335	134.887	-0.798363	0.268848	0.000402537	0.00317684
AT1G31350	454	-0.988632	0.163253	1.58129e-10	7.1428e-09
AT1G31420	3464.02	-0.509626	0.126159	1.89477e-05	0.000244302
AT1G31460	154.885	0.464018	0.214366	0.0109723	0.0437606
AT1G31580	34273.8	-1.89825	0.351962	1.24338e-09	4.79715e-08
AT1G31660	673.591	0.432804	0.138433	0.000776303	0.0054327
AT1G31690	1626.5	-1.31375	0.871366	0.00271886	0.0147389
AT1G31750	194.253	2.08415	0.456875	1.35017e-07	3.20802e-06
AT1G31760	163.722	0.790911	0.298419	0.00110929	0.00721612
AT1G31790	193.643	0.769179	0.249872	0.000330384	0.00268433
AT1G31810	571.357	-0.341545	0.125838	0.00375836	0.0190726
AT1G31970	1875.45	0.579354	0.117432	2.44526e-07	5.40134e-06
AT1G32070	3429.74	-0.566073	0.13073	4.46226e-06	6.91032e-05
AT1G32080	8828.43	-0.519125	0.206245	0.00353737	0.0181389
AT1G32100	395.236	1.02133	0.245646	3.33436e-06	5.32358e-05
AT1G32160	3001.78	-0.438303	0.131693	0.000392607	0.00310701
AT1G32230	6374.34	-0.428043	0.102134	1.29466e-05	0.000175837
AT1G32240	129.871	-0.462169	0.207102	0.00941049	0.03897
AT1G32415	92.2063	0.752209	0.281375	0.00118578	0.0076322
AT1G32440	1113	-0.334113	0.124277	0.00427718	0.0210415
AT1G32460	960.664	-0.598277	0.205162	0.000910967	0.00618209
AT1G32470	7991.54	-0.44431	0.210576	0.0124822	0.0484528
AT1G32540	290.277	0.650172	0.190029	0.000137235	0.00130113
AT1G32560	7.89714	3.41179	1.19191	0.000260798	0.00222414
AT1G32583	55.8462	0.70388	0.324574	0.00492202	0.0235172
AT1G32790	5807.15	-0.420267	0.147787	0.00198146	0.0114607
AT1G32940	384.139	-0.540537	0.224815	0.00446564	0.0217662
AT1G32960	32.9156	-2.86034	0.681404	1.30998e-06	2.36366e-05
AT1G33030	52.1281	-2.34676	0.449583	9.25335e-09	2.96653e-07
AT1G33080	308.811	-0.965568	0.175169	4.80163e-09	1.66123e-07
AT1G33102	150.258	0.762143	0.214505	6.54839e-05	0.000702397
AT1G33140	11040.5	0.494202	0.138349	0.000131248	0.00125657
AT1G33265	686.624	0.407116	0.174434	0.0088376	0.0371953
AT1G33430	59.1421	0.893935	0.588491	0.00808143	0.0345922
AT1G33470	2041.95	-0.548316	0.186121	0.000873081	0.00598765
AT1G33475	33.1786	0.930036	0.604199	0.00858738	0.0363247
AT1G33480	258.447	1.57827	0.226376	2.0998e-13	1.6683e-11
AT1G33490	1202.33	0.340774	0.138132	0.00771085	0.0333683
AT1G33590	3902.74	-0.989558	0.307513	0.000115079	0.00112674
AT1G33600	1665.94	-0.855197	0.282681	0.000281153	0.00236462
AT1G33700	180.273	1.73489	0.450169	3.41512e-06	5.43527e-05
AT1G33780	1493.13	-0.363818	0.154628	0.0100112	0.0408433
AT1G33800	130.492	1.19786	0.219309	4.32541e-09	1.51209e-07
AT1G33811	971.854	-1.85674	0.156198	8.70795e-34	9.21255e-31
AT1G33930	27.0115	-0.997095	0.607737	0.00662805	0.0296463
AT1G33960	35.781	-1.37618	1.12536	0.00459206	0.0223067
AT1G33970	3516.48	0.287656	0.110939	0.00648533	0.0290661
AT1G34020	660.262	-0.425751	0.191143	0.0109961	0.0438268
AT1G34160	128.146	0.797349	0.231958	9.2395e-05	0.000937996
AT1G34190	2681.25	-0.478023	0.151849	0.000606424	0.00444261
AT1G34200	674.808	-0.67394	0.131399	7.0581e-08	1.82124e-06
AT1G34210	765.311	-0.377351	0.138476	0.00350427	0.0180198
AT1G34245	46.5182	-0.811576	0.3676	0.00337133	0.0174909
AT1G34300	956.84	-0.550502	0.154087	0.000111175	0.00109653
AT1G34420	128.107	-1.22035	0.309357	6.42667e-06	9.5408e-05
AT1G34630	388.099	0.562022	0.213322	0.00229582	0.0128475
AT1G34760	116.572	-0.627048	0.30231	0.00735082	0.0321915
AT1G34770	103.197	0.647782	0.262445	0.00282251	0.015182
AT1G35160	3713.96	-0.588615	0.149797	2.31162e-05	0.000290411
AT1G35460	512.162	0.413847	0.157686	0.00397021	0.0198653
AT1G35510	602.965	-0.41631	0.136398	0.0010551	0.00694678
AT1G35516	1039.69	0.512345	0.140308	9.16809e-05	0.000932451
AT1G35560	547.967	-1.04534	0.173008	1.61601e-10	7.23462e-09
AT1G35580	2180.82	-0.977131	0.233728	2.78914e-06	4.55808e-05
AT1G35660	257.205	0.541778	0.188654	0.00121566	0.00779459
AT1G35710	1576.9	-1.22439	0.305857	4.99127e-06	7.62962e-05
AT1G35720	28004.7	1.27015	0.241139	9.24943e-09	2.96653e-07
AT1G35910	44.2776	-0.991623	0.382416	0.000866746	0.00595436
AT1G36050	763.398	-0.353165	0.145518	0.00821347	0.0350083
AT1G36320	3088.63	0.478435	0.142292	0.000296922	0.00246914
AT1G36370	1039.59	0.845508	0.266671	0.00019234	0.001726
AT1G37150	30.9072	0.965847	0.410628	0.00185792	0.0108817
AT1G38131	497.511	-0.955405	0.169332	2.07236e-09	7.64341e-08
AT1G42440	1123.61	0.437173	0.167288	0.00372847	0.0189312
AT1G42970	66796.1	-0.586993	0.192126	0.000566668	0.00419543
AT1G43670	8252.63	-1.02274	0.192922	1.13201e-08	3.52783e-07
AT1G43700	2154.66	0.45426	0.125731	0.000125838	0.00121201
AT1G43710	3508.5	-0.531005	0.131775	1.81563e-05	0.000236067
AT1G43800	633.266	-2.34132	0.431711	8.45167e-10	3.3842e-08
AT1G43910	631.866	-2.23717	0.292808	5.62798e-16	6.39142e-14
AT1G44000	895.998	-0.465214	0.210295	0.00917897	0.038297
AT1G44100	964.334	-1.02234	0.22365	5.35094e-07	1.06811e-05
AT1G44350	359.779	0.783642	0.287051	0.000908397	0.00617298
AT1G44446	2717.48	0.431976	0.154231	0.00219831	0.0124369
AT1G44760	1212.62	0.81798	0.231782	5.81854e-05	0.000633921
AT1G44770	1690.56	-0.405016	0.121541	0.000418575	0.0032764
AT1G44920	2945.16	-0.558944	0.137092	1.40865e-05	0.000188895
AT1G45230	1973.62	0.551896	0.168107	0.000302057	0.00250274
AT1G45249	2013.36	1.11049	0.250762	7.15423e-07	1.38143e-05
AT1G45474	5725.82	-0.867327	0.17671	1.27779e-07	3.05772e-06
AT1G46480	149.186	0.756072	0.24837	0.000382927	0.00304479
AT1G46554	631.77	0.581021	0.185022	0.000447031	0.00345474
AT1G46768	384.701	0.801944	0.226497	6.22451e-05	0.000672682
AT1G47128	40911.6	-0.378426	0.146517	0.00488854	0.0234131
AT1G47420	4739.5	-0.242375	0.0899037	0.00552946	0.0257167
AT1G47480	49.8062	-2.21616	0.477057	1.33214e-07	3.17644e-06
AT1G47610	10.0231	1.40937	1.54057	0.00798545	0.0342689
AT1G47820	264.977	0.647131	0.226794	0.00094642	0.00637319
AT1G47860	424.43	-0.675648	0.188912	6.99827e-05	0.000744297
AT1G47870	320.269	0.356206	0.153758	0.011299	0.0448148
AT1G47890	18.7588	-1.67329	0.820285	0.00173327	0.0103323
AT1G47960	1358.12	1.71962	0.205677	3.06933e-18	4.97553e-16
AT1G48000	192.849	2.01397	0.414715	4.07079e-08	1.12959e-06
AT1G48050	424.599	0.406106	0.170575	0.00747655	0.0326071
AT1G48090	2372.01	-0.492981	0.203088	0.00517107	0.0244056
AT1G48120	282.223	-0.533433	0.204818	0.00276753	0.0149463
AT1G48210	2385.19	-0.886333	0.211254	3.39066e-06	5.40061e-05
AT1G48260	84.6822	-2.09744	0.333455	1.73103e-11	9.48104e-10
AT1G48320	486.706	0.421131	0.170299	0.00589056	0.0269527
AT1G48370	782.918	0.565363	0.213729	0.0021078	0.0120229
AT1G48430	1875.39	-0.458014	0.121522	6.94227e-05	0.000739516
AT1G48480	1313.05	-1.42965	0.262487	2.36884e-09	8.6261e-08
AT1G48500	66.4362	1.34983	0.386096	3.07488e-05	0.000369666
AT1G48570	839.252	0.44823	0.149182	0.00105281	0.00693628
AT1G48600	4689.32	0.385585	0.167566	0.0107144	0.0429642
AT1G48630	2241.55	-0.538293	0.233491	0.00534774	0.0250279
AT1G48750	2701.34	2.08222	0.292228	3.1077e-14	2.69527e-12
AT1G48840	198.504	1.35485	0.326869	2.54502e-06	4.22788e-05
AT1G48950	514.452	0.558069	0.175738	0.000444314	0.00343903
AT1G49130	176.447	1.05865	0.361349	0.000302645	0.00250658
AT1G49160	35.6794	0.675936	0.382263	0.0119026	0.0467204
AT1G49180	148.015	0.500623	0.201889	0.00441823	0.0215844
AT1G49200	133.428	2.03229	0.447689	2.42546e-07	5.36941e-06
AT1G49300	2839.59	-0.503438	0.149908	0.000288627	0.00241737
AT1G49340	1343.41	-0.630922	0.172296	5.14734e-05	0.000572906
AT1G49380	1433.71	0.490021	0.175171	0.00171171	0.010225
AT1G49450	310.658	1.8553	0.292284	8.80377e-12	5.09984e-10
AT1G49470	340.404	-0.81156	0.228622	5.85245e-05	0.00063727
AT1G49490	26.8757	1.20294	0.525872	0.00155597	0.00952134
AT1G49500	513.151	2.43361	0.902281	9.585e-05	0.000966239
AT1G49520	96.4878	0.587943	0.311787	0.0128587	0.0495252
AT1G49560	425.671	0.733424	0.230303	0.000264765	0.00224947
AT1G49730	330.394	-0.454772	0.20303	0.00935508	0.038832
AT1G49750	7498.24	-1.22221	0.258052	1.57637e-07	3.66422e-06
AT1G49900	13.2275	1.63443	1.10769	0.00322785	0.0168878
AT1G50010	8899	-1.11113	0.238773	2.6593e-07	5.79767e-06
AT1G50030	1333.01	-0.394749	0.16721	0.00864742	0.0365556
AT1G50140	774.171	0.387249	0.161396	0.00779624	0.0336365
AT1G50240	151.646	-0.591801	0.277405	0.00736368	0.0322337
AT1G50250	9212.59	-0.520989	0.136917	4.40791e-05	0.000503428
AT1G50260	298.207	0.570496	0.211412	0.00200371	0.011561
AT1G50320	4691.23	-0.62666	0.170011	5.71534e-05	0.000623692
AT1G50380	1187.57	0.387822	0.125304	0.00111621	0.00725644
AT1G50400	29.4007	0.831287	0.527324	0.00989451	0.0404988
AT1G50430	2622.9	-0.363993	0.137796	0.00464651	0.0224896
AT1G50440	790.739	-0.476474	0.136225	0.000182955	0.00165582
AT1G50450	1078.75	0.40032	0.161425	0.00611766	0.0277901
AT1G50480	11280.1	-0.513154	0.142277	0.000135715	0.00129045
AT1G50600	1333.96	0.386302	0.17238	0.0122154	0.0476589
AT1G50630	307.86	1.02352	0.189197	6.87519e-09	2.273e-07
AT1G50910	99.4797	0.684326	0.264299	0.00173544	0.0103391
AT1G50920	3441.34	0.536321	0.0879161	3.62581e-10	1.5474e-08
AT1G51060	2650.66	-0.826501	0.243329	0.000118364	0.00114939
AT1G51070	1208.07	-0.527662	0.155214	0.000210628	0.00186349
AT1G51130	157.65	1.08375	0.285391	1.38562e-05	0.000186333
AT1G51140	3268.56	1.59883	0.240732	1.57923e-12	1.07607e-10
AT1G51270	243.161	-0.597833	0.254843	0.0043429	0.0212711
AT1G51340	355.126	-0.361066	0.153769	0.0103227	0.041775
AT1G51380	78.3487	1.24675	0.271522	3.93656e-07	8.18292e-06
AT1G51520	58.4177	0.656853	0.327235	0.00802343	0.0344172
AT1G51570	3061.7	-0.418587	0.158988	0.00376671	0.0191006
AT1G51580	636.812	-0.36069	0.136596	0.00457202	0.0222201
AT1G51660	1134.57	-1.22911	0.131704	9.47555e-22	2.57389e-19
AT1G51670	51.3816	1.15727	0.411321	0.00037285	0.00298235
AT1G51730	1235.53	0.763297	0.129323	6.30593e-10	2.57633e-08
AT1G51760	1307.05	-0.636246	0.189872	0.000190451	0.00171134
AT1G51790	63.7217	-1.21989	0.56166	0.00145049	0.00902671
AT1G51800	57.7294	-3.93374	0.775235	2.50247e-08	7.24814e-07
AT1G51805	3495.54	-1.02876	0.323906	0.000117528	0.00114459
AT1G51890	60.7947	-3.41541	0.723799	1.3292e-07	3.17318e-06
AT1G51980	5556.64	-0.478425	0.137172	0.000181743	0.00164782
AT1G52000	1483.77	1.59055	0.238829	1.36345e-12	9.35385e-11
AT1G52030	938.032	0.560715	0.246421	0.00595388	0.0271627
AT1G52040	2006	1.23698	0.275417	5.15295e-07	1.03683e-05
AT1G52190	3001.69	-0.959422	0.305903	0.000128294	0.00123212
AT1G52200	482.984	-3.49452	0.652047	1.79963e-09	6.72387e-08
AT1G52220	6099.68	-0.760661	0.168944	1.24285e-06	2.25677e-05
AT1G52230	23787.7	-0.700703	0.2457	0.000704965	0.00501788
AT1G52270	128.268	-1.67458	0.295635	9.30885e-10	3.69797e-08
AT1G52290	528.767	-0.914577	0.294113	0.000195553	0.00175014
AT1G52310	970.689	0.301803	0.102121	0.00206498	0.0118188
AT1G52347	492.373	-0.382734	0.132523	0.0019926	0.0115162
AT1G52380	868.099	0.36924	0.1233	0.00152921	0.00938582
AT1G52400	17842.1	0.555873	0.278562	0.0102094	0.0414898
AT1G52410	1334.83	0.678329	0.225613	0.000497876	0.00377187
AT1G52500	296.602	0.616869	0.166846	5.66238e-05	0.000619257
AT1G52510	3685.85	-0.779127	0.189132	5.81771e-06	8.74005e-05
AT1G52550	190.043	-0.531278	0.185447	0.00132455	0.00835998
AT1G52570	71.3181	0.855503	0.31897	0.000907335	0.00616785
AT1G52690	984.04	7.68513	1.29314	4.8554e-14	4.08362e-12
AT1G52780	1178.98	-0.5255	0.141849	7.05222e-05	0.000748846
AT1G52827	201.968	0.969743	0.358235	0.000578139	0.00426622
AT1G52855	225.581	0.77719	0.401223	0.00585518	0.0268404
AT1G52870	10433.9	-0.474529	0.165456	0.00151554	0.00931899
AT1G52920	68.5083	1.4655	0.31472	2.11162e-07	4.74784e-06
AT1G52930	530.685	0.518656	0.151316	0.000208739	0.00184922
AT1G52980	1739.02	0.698401	0.101375	1.29748e-12	8.99331e-11
AT1G52990	6.15154	1.37998	1.44043	0.00778037	0.0335824
AT1G53000	1155.22	0.50098	0.10879	1.66014e-06	2.90937e-05
AT1G53080	7.69	2.04921	1.20912	0.00276132	0.0149208
AT1G53100	95.9712	2.9131	0.538369	1.1705e-09	4.53338e-08
AT1G53110	343.307	0.836962	0.194148	2.53712e-06	4.21825e-05
AT1G53160	706.308	0.895763	0.209243	2.55972e-06	4.24529e-05
AT1G53200	213.199	0.437547	0.197382	0.0109071	0.0435613
AT1G53230	3641.77	-1.57953	0.167777	2.81929e-22	8.21313e-20
AT1G53233	55.7016	-1.39613	0.447646	9.77535e-05	0.000980511
AT1G53240	8922.12	-0.638628	0.160676	1.35798e-05	0.000183077
AT1G53250	85.9862	0.824611	0.371069	0.00291459	0.0155814
AT1G53280	3805.24	0.465563	0.117107	2.90246e-05	0.00035146
AT1G53300	729.416	-0.654368	0.211611	0.000406065	0.0031984
AT1G53310	5349.67	-0.832298	0.164281	5.60743e-08	1.49688e-06
AT1G53345	93.7115	0.49592	0.234735	0.0111105	0.044198
AT1G53390	696.828	-0.872394	0.189049	5.5412e-07	1.10172e-05
AT1G53430	659.753	-0.85746	0.428166	0.00388181	0.0195315
AT1G53440	1110.87	-0.683321	0.248154	0.00110484	0.00719883
AT1G53450	620.567	0.410435	0.185606	0.0116434	0.045927
AT1G53460	367.013	0.797734	0.210569	2.36412e-05	0.000295713
AT1G53500	2038	-0.364948	0.156508	0.0102344	0.0415432
AT1G53510	1184.29	-0.459998	0.150871	0.000918825	0.00622491
AT1G53520	454.462	-0.853908	0.265755	0.000161542	0.00149226
AT1G53580	2904.83	0.58595	0.147447	1.92493e-05	0.000247556
AT1G53590	809.836	0.558309	0.214049	0.00235093	0.0130976
AT1G53700	39.4112	-2.20488	0.462677	9.56205e-08	2.36417e-06
AT1G53710	432.478	0.322091	0.139165	0.0123343	0.0480393
AT1G53720	438.749	0.401247	0.151132	0.00373773	0.0189728
AT1G53780	1564.19	0.449521	0.202983	0.010045	0.0409646
AT1G53887	210.765	0.736338	0.242391	0.000414266	0.00325407
AT1G54000	54.7129	-1.83345	0.429533	9.29045e-07	1.73352e-05
AT1G54100	6408.64	1.56708	0.284325	1.54499e-09	5.82661e-08
AT1G54130	5003.45	-0.689449	0.141128	2.3583e-07	5.24383e-06
AT1G54160	395.112	1.38293	0.256727	4.3889e-09	1.52897e-07
AT1G54310	606.593	0.463643	0.151982	0.000911469	0.00618341
AT1G54340	1323.75	-0.566516	0.115083	3.05336e-07	6.52239e-06
AT1G54380	369.462	0.384243	0.142552	0.00359505	0.0183791
AT1G54580	4375.76	-0.378497	0.148727	0.00527912	0.0247818
AT1G54630	3007.32	-0.353094	0.144077	0.00684046	0.0304002
AT1G54830	1742.67	0.449837	0.171907	0.00358233	0.0183425
AT1G54850	300.612	0.594274	0.190115	0.000457052	0.00351193
AT1G55020	546.598	0.691751	0.139269	1.51528e-07	3.53349e-06
AT1G55040	229.501	0.460601	0.203667	0.00894469	0.0375359
AT1G55120	486.056	-0.785069	0.167772	5.11009e-07	1.0313e-05
AT1G55160	503.491	-0.503184	0.16054	0.000598435	0.0043934
AT1G55260	1455.67	-0.512135	0.135638	5.48504e-05	0.000603145
AT1G55265	756.957	-1.07806	0.158063	1.11859e-12	7.78021e-11
AT1G55320	299.347	0.618981	0.22554	0.00140828	0.00880767
AT1G55325	975.162	-0.349041	0.141713	0.0075838	0.0329604
AT1G55330	1788.28	-0.793829	0.264683	0.000339266	0.00274762
AT1G55360	4203.58	-0.93984	0.0963385	2.79607e-23	9.86033e-21
AT1G55450	3060.44	-0.817015	0.631295	0.012952	0.0498145
AT1G55490	6887.2	0.338646	0.147617	0.0125567	0.0486419
AT1G55500	1450.83	-0.463014	0.122606	6.61702e-05	0.000708701
AT1G55520	675.699	-0.413071	0.153296	0.00319427	0.0167502
AT1G55810	222.79	0.489984	0.18789	0.00322197	0.0168658
AT1G55840	2647.69	-0.267701	0.0947019	0.00335711	0.017437
AT1G55850	2415.79	-1.04894	0.268095	8.97818e-06	0.0001271
AT1G55910	672.941	-1.30099	0.177759	1.78649e-14	1.59601e-12
AT1G56000	1048.14	0.31636	0.104264	0.00158795	0.00966667
AT1G56010	959.805	-0.698264	0.228502	0.000393456	0.0031125
AT1G56050	609.65	0.598289	0.174052	0.000156808	0.00145606
AT1G56120	284.208	-1.41903	0.213372	2.40817e-12	1.55648e-10
AT1G56140	498.899	-0.454391	0.164668	0.00228712	0.012806
AT1G56145	261.488	0.521172	0.191266	0.00200715	0.011567
AT1G56150	826.956	-1.003	0.186897	9.54619e-09	3.05068e-07
AT1G56165	76.4317	1.05719	0.310772	6.06943e-05	0.000659825
AT1G56170	614.523	0.683076	0.244762	0.000902528	0.00614141
AT1G56180	587.164	-0.392549	0.158643	0.0062847	0.0283913
AT1G56190	9184.42	-0.771752	0.198729	1.68033e-05	0.000220185
AT1G56230	794.575	0.746125	0.157493	4.17682e-07	8.59742e-06
AT1G56240	26.0989	-0.343492	0.638312	0.00298389	0.0158717
AT1G56280	19148.1	0.408789	0.115172	0.000176593	0.00160911
AT1G56330	2909.1	-0.315442	0.120491	0.00544591	0.0253987
AT1G56350	190.673	0.577523	0.166361	0.000149489	0.00139632
AT1G56450	4001.82	-0.458282	0.153479	0.00114067	0.00738439
AT1G56500	4074.46	-0.636021	0.195298	0.000253214	0.00217515
AT1G56570	71.8591	0.565579	0.264623	0.00811192	0.0346784
AT1G56580	4518.03	-0.371992	0.0956202	5.30361e-05	0.000587571
AT1G56600	6642.46	1.02695	0.315217	9.8779e-05	0.000989809
AT1G56690	51.884	0.719378	0.320242	0.0039013	0.0196148
AT1G56720	260.955	0.583056	0.191902	0.000634557	0.00461478
AT1G57560	36.2442	-0.864633	0.379118	0.00246579	0.0136355
AT1G57590	1675.5	1.43153	0.25656	1.41548e-09	5.39896e-08
AT1G57630	30.0337	-2.42336	0.723678	3.53624e-05	0.000418003
AT1G57680	2671.39	-0.756687	0.27789	0.000894051	0.00610439
AT1G57765	527.437	-0.512693	0.150262	0.000227954	0.00198789
AT1G57770	1725.97	-1.13826	0.191878	2.53799e-10	1.10905e-08
AT1G57980	206.047	-0.67844	0.325912	0.00592367	0.0270556
AT1G58100	997.845	-0.530611	0.179771	0.000985939	0.00658607
AT1G58110	851.174	-0.587673	0.159266	6.27337e-05	0.000677598
AT1G58170	61.4323	0.708491	0.303786	0.00331527	0.0172465
AT1G58190	14.1882	-1.49184	0.900309	0.00407992	0.0202846
AT1G58200	1252.06	0.298009	0.118271	0.00788546	0.0339607
AT1G58220	627.266	-0.340293	0.118231	0.00238955	0.0132723
AT1G58270	1400.63	2.06691	0.169745	1.84815e-35	2.65355e-32
AT1G58360	4247.06	1.37555	0.258909	5.89441e-09	1.97918e-07
AT1G58370	64.588	-0.702776	0.354792	0.00709564	0.0312647
AT1G58440	788.201	-0.463828	0.167346	0.0020502	0.0117611
AT1G58470	153.744	0.59637	0.21653	0.00145188	0.00902794
AT1G58561	438.072	-1.98257	0.325676	4.92806e-11	2.49519e-09
AT1G58602	2643.43	-1.16805	0.236519	5.16361e-08	1.38947e-06
AT1G59590	72.727	-1.34523	0.883334	0.0032882	0.0171411
AT1G59640	272.25	1.12732	0.239612	2.27905e-07	5.09014e-06
AT1G59710	740.706	-1.03673	0.229628	5.86645e-07	1.15926e-05
AT1G59730	9.56979	-3.39647	1.09753	0.000131735	0.00126036
AT1G59740	356.918	0.634541	0.342161	0.0108257	0.043279
AT1G59760	727.546	0.586677	0.159506	6.50673e-05	0.000699048
AT1G59870	29984.8	-1.85497	0.302856	3.08567e-11	1.63655e-09
AT1G59950	8.04652	-6.60386	2.67819	5.58561e-06	8.43549e-05
AT1G59960	587.23	-0.6559	0.207425	0.000335247	0.00271946
AT1G59970	609.18	-0.928769	0.231164	6.91758e-06	0.000101639
AT1G60110	22.7018	-2.46838	0.693911	2.74791e-05	0.000336188
AT1G60190	913.643	1.81553	0.294819	5.04671e-11	2.54884e-09
AT1G60230	651.806	-0.496643	0.177707	0.00179716	0.0105938
AT1G60470	9.92341	0.27209	0.527212	0.00521781	0.0245563
AT1G60490	1285.11	-0.321097	0.126363	0.00685363	0.0304484
AT1G60620	311.306	0.509703	0.15719	0.000417771	0.00327265
AT1G60630	277.782	-0.804574	0.18983	3.51581e-06	5.57344e-05
AT1G60700	130.332	0.636987	0.212238	0.000621632	0.0045339
AT1G60710	3281.19	0.647805	0.143974	1.57857e-06	2.79566e-05
AT1G60730	662.153	-1.39134	0.212053	4.02067e-12	2.50992e-10
AT1G60800	1770.53	-0.440966	0.155798	0.00192067	0.011155
AT1G60860	285.05	0.481864	0.208473	0.00717451	0.0315707
AT1G60870	2578.97	-0.747827	0.135137	5.51735e-09	1.87655e-07
AT1G60900	2063.57	0.353962	0.140029	0.0064619	0.028987
AT1G60970	21.0883	3.01221	1.37315	0.000200279	0.00178291
AT1G60989	477.509	0.764333	0.215927	6.54057e-05	0.000701933
AT1G61065	203.247	0.741074	0.185686	1.23819e-05	0.000169082
AT1G61120	19.9011	-3.77824	1.15153	2.06291e-05	0.000262779
AT1G61170	358.973	-0.597483	0.260263	0.00476885	0.0229602
AT1G61240	400.114	0.479401	0.166255	0.00149779	0.00923527
AT1G61250	2798.77	-0.423751	0.132507	0.000628597	0.00457474
AT1G61520	181527	-0.397775	0.180238	0.0123641	0.0481463
AT1G61570	1028.18	0.418061	0.119089	0.000207416	0.00183986
AT1G61620	1379.74	0.415103	0.119881	0.000253534	0.00217697
AT1G61640	241.173	-0.53501	0.15764	0.000224482	0.00196529
AT1G61670	1327.82	0.418633	0.122328	0.0002874	0.00240887
AT1G61740	3138.74	-0.536554	0.174741	0.00063517	0.00461756
AT1G61790	1406.72	0.411229	0.161297	0.00496764	0.0236911
AT1G62020	2478.03	-0.373227	0.163528	0.011145	0.0443002
AT1G62200	930.119	-1.08845	0.158257	6.34515e-13	4.60447e-11
AT1G62262	11.1751	-1.93354	1.05053	0.0020041	0.011561
AT1G62290	1026.96	2.47582	0.279431	2.31904e-20	5.17946e-18
AT1G62305	127.43	0.785096	0.326502	0.00204873	0.0117561
AT1G62380	4671.48	-1.6429	0.173644	2.79048e-22	8.21313e-20
AT1G62400	80.2912	-0.967656	0.276828	5.39834e-05	0.00059622
AT1G62422	302.873	-0.739127	0.271694	0.00105009	0.00692285
AT1G62480	3413.15	-0.909401	0.251596	3.41987e-05	0.000406762
AT1G62500	1701.3	-1.70981	0.352764	4.45011e-08	1.21703e-06
AT1G62510	206.394	0.310996	0.579656	0.00145932	0.00905965
AT1G62540	816.767	0.993573	0.183179	7.09464e-09	2.33403e-07
AT1G62570	1006.95	0.549465	0.236799	0.00568061	0.0262617
AT1G62600	837.559	-0.443465	0.154503	0.00170687	0.0102019
AT1G62620	224.466	1.37661	0.425143	4.72114e-05	0.000533144
AT1G62640	1130.91	-0.661094	0.194873	0.000148713	0.00139036
AT1G62660	788.615	0.633798	0.219165	0.00084694	0.00583425
AT1G62710	1939.49	0.595556	0.187371	0.000387677	0.00307597
AT1G62760	15.4256	-1.11547	0.678575	0.00494515	0.0235942
AT1G62770	151.391	0.617626	0.279967	0.0057397	0.0264497
AT1G62790	661.722	-1.18581	0.158088	6.40369e-15	6.01498e-13
AT1G62810	2104.67	0.722189	0.178194	9.02279e-06	0.000127544
AT1G62870	248.667	-0.55535	0.251741	0.00708895	0.0312436
AT1G62960	1160.75	-0.596114	0.137656	4.04737e-06	6.3263e-05
AT1G63055	6.00935	2.7481	1.7275	0.00329466	0.0171614
AT1G63220	350.767	-1.43952	0.189815	2.52961e-15	2.56807e-13
AT1G63240	729.793	0.912799	0.226222	6.35239e-06	9.44448e-05
AT1G63260	202.774	-0.876633	0.23857	2.93845e-05	0.000355529
AT1G63270	281.461	0.34364	0.145178	0.0105767	0.042563
AT1G63380	37.9114	-1.01798	0.405702	0.00105414	0.00694273
AT1G63420	611.353	0.640406	0.185064	0.00011578	0.00113195
AT1G63460	730.849	-0.321025	0.137748	0.0128203	0.0494154
AT1G63480	496.01	-0.533713	0.190816	0.00161858	0.00981157
AT1G63530	79.7328	-0.85967	0.295025	0.000465423	0.00356353
AT1G63710	309.433	-1.02623	0.194284	1.42312e-08	4.35407e-07
AT1G63800	1719.92	-0.629916	0.180521	0.000114209	0.0011204
AT1G63830	2723.27	-0.48906	0.159341	0.000792655	0.00552659
AT1G63900	1090.41	-0.374419	0.145731	0.00543788	0.0253671
AT1G63980	2247.71	1.16358	0.159973	3.1108e-14	2.69527e-12
AT1G64060	418.914	0.690488	0.211447	0.000223034	0.00195471
AT1G64065	152.278	-1.27222	0.331579	8.77424e-06	0.00012482
AT1G64090	3031.74	-0.598007	0.192281	0.000504054	0.00380929
AT1G64110	777.113	5.58786	0.617272	1.44176e-22	4.52825e-20
AT1G64170	335.693	-1.94884	0.370828	5.11807e-09	1.7586e-07
AT1G64180	363.292	0.632467	0.207916	0.000522931	0.00392218
AT1G64190	1982.27	-0.485621	0.194298	0.00439494	0.0214998
AT1G64280	1411.45	-0.551133	0.170366	0.000390693	0.00309551
AT1G64360	6604.57	-1.11759	0.205912	5.89786e-09	1.97918e-07
AT1G64370	37265.4	0.623486	0.218865	0.00097218	0.00650526
AT1G64390	4300.55	-0.666405	0.253749	0.00166518	0.0100125
AT1G64530	247.205	-0.402937	0.181888	0.0118346	0.0465078
AT1G64550	1714.06	0.332458	0.122997	0.00412912	0.0204634
AT1G64600	302.772	0.471082	0.163221	0.00156922	0.00958168
AT1G64640	1212.59	-0.691475	0.246973	0.000874611	0.00599533
AT1G64660	3663.69	2.48611	0.329601	6.76981e-16	7.44045e-14
AT1G64670	518.592	-0.957871	0.148007	1.25967e-11	7.04134e-10
AT1G64690	99.2036	0.893675	0.296851	0.000312915	0.0025694
AT1G64710	3766.95	-1.05318	0.149883	2.41576e-13	1.89685e-11
AT1G64740	912.278	-0.801549	0.21471	2.58546e-05	0.00031825
AT1G64770	4261.64	-0.444561	0.191145	0.00745048	0.0325357
AT1G64780	1282.65	-1.50968	0.187059	5.14502e-17	7.08356e-15
AT1G64880	870.812	0.40495	0.143646	0.00230925	0.0129011
AT1G64900	5148.46	-1.23285	0.163389	4.0316e-15	3.95313e-13
AT1G65250	174.364	-0.623166	0.267422	0.00415048	0.0205389
AT1G65270	1798.05	-0.266122	0.112736	0.0124666	0.0484139
AT1G65280	1030.74	0.516472	0.15558	0.000308748	0.00254582
AT1G65295	330.778	-0.614905	0.261763	0.00403993	0.0201236
AT1G65420	307.922	-0.442846	0.170367	0.00383546	0.019371
AT1G65450	490.683	-0.96038	0.416888	0.00160502	0.00975286
AT1G65484	7.99996	-3.46398	1.5149	0.00104797	0.00691247
AT1G65500	103.508	-1.17601	0.410587	0.000279062	0.00234802
AT1G65520	342.834	-0.809448	0.224936	4.81954e-05	0.000542489
AT1G65560	281.485	0.581477	0.158782	7.07716e-05	0.000750814
AT1G65590	529.771	-0.975584	0.209765	3.56416e-07	7.47062e-06
AT1G65620	100.037	-0.659494	0.259596	0.0022053	0.0124659
AT1G65660	1190.29	0.831395	0.181109	6.69418e-07	1.30135e-05
AT1G65710	79.4925	-0.647044	0.320918	0.00790357	0.0340119
AT1G65720	3470.86	0.464391	0.138031	0.000289243	0.00242127
AT1G65730	58.7402	-1.08601	0.445005	0.000944127	0.00636415
AT1G65820	4085.78	-0.467856	0.128584	0.000110231	0.00109043
AT1G65845	105.677	-1.07487	0.472923	0.00168778	0.0101151
AT1G65890	181.93	2.05817	0.225536	4.3368e-21	1.10347e-18
AT1G65900	437.188	1.01215	0.177838	1.51457e-09	5.72262e-08
AT1G65930	9490.24	-0.790782	0.175731	1.12736e-06	2.06198e-05
AT1G65980	9416.95	0.390106	0.134672	0.00203048	0.0116713
AT1G66100	402.241	-4.21003	1.01191	1.2502e-07	3.00241e-06
AT1G66190	165.888	-0.571518	0.218918	0.00236257	0.0131551
AT1G66200	9901.24	-1.62904	0.188399	2.62943e-19	5.08213e-17
AT1G66240	3720.82	0.303655	0.128702	0.0116859	0.0460555
AT1G66350	1072.96	-1.29903	0.196706	3.26792e-12	2.06568e-10
AT1G66370	13.5744	-1.26845	0.78733	0.00440163	0.0215221
AT1G66380	8.15895	-1.18068	1.01752	0.00824529	0.0351067
AT1G66570	5.55088	-0.276763	0.551772	0.000130478	0.00125071
AT1G66700	55.7281	-3.88358	0.762656	2.03677e-08	5.98555e-07
AT1G66725	145.679	-1.99144	0.382225	7.26128e-09	2.38495e-07
AT1G66740	379.898	-0.339273	0.147867	0.0127708	0.0492624
AT1G66760	16.6495	1.06738	0.85321	0.00750745	0.0327064
AT1G66830	123.97	0.669717	0.241944	0.00114332	0.00739713
AT1G66850	102.047	4.48498	1.10465	2.69623e-07	5.85913e-06
AT1G66880	721.763	-0.613486	0.315113	0.00995522	0.0406853
AT1G66920	378.314	-0.627826	0.260714	0.00334903	0.0174041
AT1G66940	607.694	-2.35755	0.372879	4.6675e-12	2.85171e-10
AT1G66970	5943.1	-0.588193	0.239039	0.00310016	0.0163646
AT1G67000	35.9008	-1.19808	0.503807	0.00113767	0.00736838
AT1G67040	143.075	0.441194	0.198368	0.0103561	0.0418596
AT1G67090	192594	-0.73341	0.255475	0.000620508	0.00452734
AT1G67265	91.7475	2.36871	0.320837	6.47382e-15	6.05257e-13
AT1G67300	1618.84	0.807374	0.173816	4.82942e-07	9.79578e-06
AT1G67330	154.259	-1.78495	0.250369	6.84323e-14	5.63753e-12
AT1G67350	2001.87	-0.435326	0.114101	6.1814e-05	0.000669102
AT1G67365	423.611	0.788925	0.201524	1.40561e-05	0.000188738
AT1G67370	175.326	0.841765	0.247201	9.17097e-05	0.000932451
AT1G67400	176.554	-0.484556	0.211884	0.00734215	0.0321675
AT1G67480	1472.14	-0.502664	0.147733	0.000228265	0.00198961
AT1G67490	568.822	0.476708	0.142252	0.000302961	0.00250817
AT1G67510	770.098	-0.560704	0.191887	0.000956323	0.00642482
AT1G67590	410.916	0.760324	0.198735	2.30055e-05	0.000289383
AT1G67740	20634.9	-0.903119	0.230089	9.86483e-06	0.000137895
AT1G67750	2433.15	-0.956243	0.209087	5.31048e-07	1.06109e-05
AT1G67800	946.428	-1.04305	0.192031	5.88e-09	1.97918e-07
AT1G67810	643.355	-4.02951	0.288767	5.12336e-46	1.28731e-42
AT1G67820	269.413	-0.626646	0.174028	7.73864e-05	0.000805981
AT1G67850	470.429	0.76153	0.232119	0.000185281	0.00167385
AT1G67856	67.8131	1.87193	0.452643	1.94462e-06	3.33807e-05
AT1G67920	276.421	2.20568	0.409838	1.55693e-09	5.86065e-08
AT1G67930	995.904	-0.436694	0.167462	0.003779	0.0191514
AT1G67940	1161.47	-1.1351	0.139569	4.39249e-17	6.17437e-15
AT1G68000	969.43	-0.558148	0.118158	7.2195e-07	1.39227e-05
AT1G68020	863.072	0.574415	0.164819	0.000135639	0.00129034
AT1G68120	13.8337	1.19188	0.757997	0.00571693	0.0263811
AT1G68185	203.288	0.541772	0.230649	0.00520765	0.0245368
AT1G68220	1785.53	0.496699	0.12224	1.81841e-05	0.000236275
AT1G68300	1318.4	-0.464931	0.143133	0.000465245	0.00356353
AT1G68340	165.792	0.571263	0.212683	0.00190166	0.0110766
AT1G68360	28.9429	1.69514	0.650297	0.000290256	0.00242798
AT1G68470	449.771	0.555286	0.181002	0.000626149	0.00456022
AT1G68500	216.971	1.5502	0.287603	4.65532e-09	1.61897e-07
AT1G68530	15916.4	-0.454917	0.181459	0.00459593	0.0223201
AT1G68550	473.514	0.396312	0.170109	0.00936351	0.038832
AT1G68552	269.145	0.590654	0.149871	2.17961e-05	0.000276245
AT1G68570	4282.23	1.00619	0.304466	7.69528e-05	0.000802297
AT1G68585	556.81	-0.740132	0.238531	0.000304512	0.00251907
AT1G68600	3603.91	0.552865	0.229116	0.00413572	0.020491
AT1G68620	115.401	-2.40142	0.567287	3.18028e-07	6.75046e-06
AT1G68640	86.3394	1.09904	0.503547	0.00179367	0.0105816
AT1G68650	392.807	-0.622658	0.212987	0.000778774	0.00544302
AT1G68670	825.913	0.944252	0.411677	0.00176933	0.0104792
AT1G68725	73.2927	-0.933241	0.390594	0.00161804	0.00981123
AT1G68740	84.5312	0.648392	0.269132	0.00323994	0.0169422
AT1G68920	575.295	0.424747	0.18839	0.00998391	0.0407568
AT1G69120	96.7151	0.721774	0.458367	0.0115326	0.0455609
AT1G69200	918.083	0.677918	0.177575	2.86099e-05	0.000347485
AT1G69210	172.853	0.885868	0.206716	2.66543e-06	4.39237e-05
AT1G69252	3955.96	0.802341	0.182838	1.81587e-06	3.13312e-05
AT1G69260	933.509	2.94461	0.42499	3.57946e-14	3.04876e-12
AT1G69280	89.9833	0.815335	0.275472	0.000445515	0.003447
AT1G69360	420.267	0.950066	0.18571	4.07419e-08	1.12959e-06
AT1G69410	4758.35	0.438569	0.113017	4.38128e-05	0.000500671
AT1G69430	41.8894	1.09399	0.566308	0.00330553	0.0172091
AT1G69440	441.439	-0.511477	0.228394	0.00770798	0.0333631
AT1G69450	931.327	-0.500843	0.212686	0.0066517	0.0297322
AT1G69500	22.9109	1.00439	0.990664	0.0103419	0.0418313
AT1G69520	54.0491	-1.8096	0.344995	1.05599e-08	3.31146e-07
AT1G69572	319.283	-0.509498	0.187352	0.00215932	0.0122612
AT1G69580	265.292	0.429794	0.151544	0.00201826	0.011621
AT1G69600	22.9944	1.12749	0.507337	0.00192755	0.0111917
AT1G69750	503.964	0.489364	0.180236	0.00225202	0.0126668
AT1G69760	486.583	1.38007	0.370489	1.21945e-05	0.00016684
AT1G69790	157.891	0.775972	0.335778	0.00288274	0.0154399
AT1G69810	18.3068	-1.05586	0.597329	0.00493054	0.0235413
AT1G69840	2030.49	0.490428	0.155349	0.000584009	0.00430201
AT1G69880	16.7894	-1.68474	0.645786	0.00044242	0.00342701
AT1G69910	534.89	-0.738314	0.247447	0.000452238	0.00348293
AT1G69960	1025.63	-0.306851	0.11486	0.00475307	0.0229116
AT1G70160	6646.69	0.463519	0.166985	0.00212078	0.0120764
AT1G70230	820.143	-0.391115	0.143608	0.00329275	0.0171559
AT1G70260	626.289	0.658321	0.353737	0.0101601	0.0413574
AT1G70270	115.956	-3.24061	0.434126	1.72078e-15	1.81097e-13
AT1G70300	463.734	1.71161	0.350412	3.7742e-08	1.05911e-06
AT1G70310	2553.01	0.460187	0.122686	7.30044e-05	0.000769155
AT1G70330	1977.79	-0.53412	0.130703	1.44482e-05	0.0001931
AT1G70420	1145.16	0.677836	0.335792	0.00633145	0.0285419
AT1G70490	7869.98	-0.439443	0.177457	0.00525437	0.0246944
AT1G70510	59.0157	0.923901	0.475124	0.00399475	0.0199698
AT1G70530	485.364	0.589397	0.284809	0.00871684	0.036764
AT1G70550	390.256	-0.572971	0.20974	0.00162454	0.00983319
AT1G70560	364.25	-0.578612	0.184687	0.00047986	0.00365921
AT1G70650	71.9598	0.732899	0.320866	0.00340663	0.0176343
AT1G70690	200.38	-1.44877	0.270351	5.88421e-09	1.97918e-07
AT1G70720	34.8493	1.235	0.578799	0.00148327	0.00915979
AT1G70750	320.497	-0.522192	0.222696	0.00571186	0.0263637
AT1G70780	1638.53	-0.488772	0.18103	0.00240807	0.0133493
AT1G70782	1632.49	-0.498677	0.177408	0.0016379	0.00990478
AT1G70800	416.448	0.704076	0.213476	0.000186268	0.00168126
AT1G70810	1949.4	-0.326431	0.131584	0.0078348	0.0337666
AT1G70820	5850.93	-0.513351	0.233591	0.00814852	0.0347905
AT1G70830	13966.1	0.670754	0.238789	0.000964209	0.00646483
AT1G70920	28.7617	0.842203	0.979233	0.0104203	0.0420947
AT1G71010	1165.69	-0.472925	0.165564	0.00161199	0.00978638
AT1G71060	127.971	0.534206	0.224158	0.0050056	0.0238317
AT1G71080	1405.88	0.386472	0.157297	0.00707471	0.0311998
AT1G71140	210.014	-2.04648	0.316661	3.60359e-12	2.25657e-10
AT1G71260	1156.12	0.837927	0.163907	4.2817e-08	1.17883e-06
AT1G71330	69.0525	0.78325	0.312574	0.00173658	0.0103397
AT1G71340	1316.84	0.325558	0.124074	0.00532572	0.0249481
AT1G71350	550.204	0.460278	0.13113	0.000186189	0.00168126
AT1G71360	432.68	0.821498	0.162775	7.48723e-08	1.90991e-06
AT1G71400	28.7087	-2.00635	0.719535	0.000198727	0.00177145
AT1G71410	1205.99	-0.583376	0.160413	7.56103e-05	0.000790761
AT1G71528	150.679	0.835639	0.293437	0.000578825	0.00426971
AT1G71720	662.026	0.60267	0.149302	1.45589e-05	0.000194193
AT1G71790	574.933	0.745582	0.183644	9.11095e-06	0.000128519
AT1G71880	2335.52	-0.887119	0.627388	0.00843427	0.03579
AT1G71980	1780.79	0.834822	0.150197	4.37226e-09	1.52581e-07
AT1G71990	216.723	0.479156	0.211488	0.00822674	0.0350527
AT1G72010	2637.09	-0.580011	0.130505	3.11107e-06	5.00686e-05
AT1G72030	2109.79	-0.568511	0.15313	6.11013e-05	0.000663532
AT1G72040	2177.11	0.563943	0.178088	0.00046362	0.00355289
AT1G72050	735.319	0.418854	0.159656	0.003919	0.0196743
AT1G72090	1034.64	0.334311	0.118304	0.00271018	0.0146958
AT1G72100	7.24238	1.84962	1.30854	0.0030367	0.0161015
AT1G72130	625.277	-0.562126	0.144841	3.13099e-05	0.000375962
AT1G72160	3270.53	0.607699	0.204776	0.000748178	0.00527688
AT1G72240	44.9066	0.792083	0.459539	0.00922072	0.0384455
AT1G72320	591.299	0.296762	0.127006	0.0130242	0.049981
AT1G72440	685.627	0.487789	0.177628	0.00220167	0.0124524
AT1G72610	20272.3	-1.47571	0.358575	1.41083e-06	2.52755e-05
AT1G72660	67.8711	3.80196	0.914153	1.2554e-07	3.01132e-06
AT1G72680	504.654	0.391215	0.148889	0.00433948	0.0212647
AT1G72740	1053.6	0.38338	0.138786	0.00281785	0.015161
AT1G72770	1484.18	1.284	0.388516	5.39564e-05	0.00059622
AT1G72820	746.483	0.473314	0.185869	0.00394115	0.0197608
AT1G72830	522.963	0.645063	0.192031	0.000178216	0.00162243
AT1G72890	255.168	-0.560293	0.257496	0.00724756	0.0318294
AT1G72930	4607.33	-0.967673	0.397837	0.00102397	0.0067913
AT1G72970	1760.95	-0.48376	0.134257	0.000118453	0.00114969
AT1G73040	680.857	0.757962	0.227944	0.000131201	0.00125657
AT1G73177	169.232	0.402255	0.181767	0.0124036	0.0482534
AT1G73180	1002.88	0.279244	0.111432	0.00847849	0.0359473
AT1G73210	88.2917	1.58278	0.248025	1.39302e-11	7.67152e-10
AT1G73390	1603.33	0.663358	0.206045	0.000260458	0.00222313
AT1G73440	355.337	0.65732	0.161083	9.95091e-06	0.000138905
AT1G73480	1302.81	1.004	0.255059	7.59697e-06	0.000110417
AT1G73490	786.942	0.337264	0.140855	0.00983517	0.0403463
AT1G73600	18354.1	-1.06699	0.303392	3.02517e-05	0.00036478
AT1G73620	179.366	-0.949344	0.339159	0.000474578	0.00362856
AT1G73630	466.716	-0.988656	0.226085	1.45145e-06	2.59339e-05
AT1G73650	1229.41	-0.644408	0.119942	1.75705e-08	5.24012e-07
AT1G73680	2248.84	0.670016	0.155415	3.57962e-06	5.6612e-05
AT1G73700	155.234	-0.755667	0.252639	0.000447998	0.00345955
AT1G73850	110.543	0.618543	0.243639	0.00251068	0.013838
AT1G73870	244.834	0.763356	0.360414	0.00434147	0.0212693
AT1G73885	2325.23	-0.475643	0.148811	0.000538474	0.00402075
AT1G73920	1425.32	0.318932	0.132409	0.0099707	0.0407112
AT1G73950	624.472	-0.375389	0.141994	0.0042876	0.0210825
AT1G73990	1728.18	-0.317566	0.133754	0.0108005	0.0432214
AT1G74000	43.4283	-0.860137	0.431174	0.00442688	0.0216111
AT1G74090	3214.75	-0.515362	0.18832	0.0020169	0.0116165
AT1G74100	2416.64	-0.878231	0.181748	1.73385e-07	3.98358e-06
AT1G74210	794.237	-0.493489	0.219488	0.00769808	0.0333346
AT1G74300	352.209	-0.499739	0.13667	9.50155e-05	0.000960235
AT1G74410	731.105	0.451589	0.158049	0.00175894	0.0104389
AT1G74420	89.4446	0.7334	0.314668	0.00310753	0.0163949
AT1G74430	515.809	0.45592	0.15563	0.00137982	0.00865657
AT1G74458	166.344	1.31165	0.2284	7.86124e-10	3.17307e-08
AT1G74540	17.8529	6.79438	2.00057	2.1371e-06	3.63127e-05
AT1G74560	3048.69	0.908752	0.171625	1.14579e-08	3.56526e-07
AT1G74710	311.769	-0.831929	0.285426	0.000460896	0.0035374
AT1G74730	5168.31	-0.584396	0.219467	0.00150872	0.00929132
AT1G74740	317.314	0.459427	0.219104	0.0128369	0.0494698
AT1G74750	205.452	-0.570096	0.245198	0.00490895	0.0234828
AT1G74800	520.053	-0.470555	0.172664	0.00233529	0.0130213
AT1G74810	355.789	-0.580657	0.195287	0.000769945	0.00540386
AT1G74860	230.906	0.505677	0.181181	0.00177131	0.0104813
AT1G74920	6597.67	0.42624	0.125741	0.000323915	0.00264353
AT1G74960	2832.47	-0.326579	0.126397	0.00588329	0.0269446
AT1G75040	1404.18	-2.73758	0.388167	3.52803e-14	3.01774e-12
AT1G75080	1162.14	-0.448038	0.155678	0.00166038	0.00999312
AT1G75110	63.5564	0.7611	0.296807	0.00158596	0.00966044
AT1G75250	44.6758	-1.30222	0.432388	0.000165543	0.00152432
AT1G75270	1116.05	-0.360313	0.136263	0.00445704	0.0217348
AT1G75300	172.917	-0.703657	0.295852	0.00289951	0.0155173
AT1G75380	24483.3	-1.04994	0.182959	9.06814e-10	3.60948e-08
AT1G75500	5861.9	-1.08541	0.216504	4.48298e-08	1.22269e-06
AT1G75540	886.55	0.451556	0.204071	0.00982704	0.0403388
AT1G75680	4006.44	-0.399716	0.135911	0.00157643	0.00961424
AT1G75690	3962.17	-0.600477	0.242083	0.00282738	0.0151995
AT1G75710	850.133	-0.400442	0.142497	0.00237866	0.0132191
AT1G75730	259.09	0.541722	0.226997	0.00483126	0.0231829
AT1G75750	1202.26	-2.53658	0.247695	6.55311e-26	3.06335e-23
AT1G75780	966.552	-0.896575	0.136755	8.15663e-12	4.73862e-10
AT1G75820	2061.18	-0.802051	0.162631	1.34096e-07	3.1899e-06
AT1G75880	226.402	-1.03785	0.183579	1.81468e-09	6.76627e-08
AT1G75900	992.516	0.66857	0.265932	0.00224051	0.0126223
AT1G75950	9814.83	-0.4547	0.134751	0.000301713	0.00250206
AT1G76080	10782.7	-0.45595	0.152735	0.00107611	0.00705046
AT1G76130	543.138	-0.465188	0.181578	0.00391631	0.0196704
AT1G76140	1899.91	-0.461585	0.141714	0.000453229	0.00348893
AT1G76160	3242.18	-0.58514	0.300218	0.0102326	0.0415432
AT1G76190	9.57111	-3.75709	1.0811	5.46879e-05	0.000601687
AT1G76240	67.2171	-2.53945	0.427936	1.4235e-10	6.48265e-09
AT1G76400	1137.98	0.315659	0.105964	0.0018456	0.010819
AT1G76410	76.8094	0.683049	0.329089	0.00641695	0.0288175
AT1G76520	2766.69	-0.64494	0.134732	4.17138e-07	8.59742e-06
AT1G76580	1287.91	0.634873	0.170484	4.75848e-05	0.000537059
AT1G76590	2701.24	0.856399	0.259656	0.00012579	0.00121201
AT1G76680	3579.09	-1.69159	0.312736	3.3549e-09	1.19357e-07
AT1G76690	888.675	-0.996845	0.183134	6.16409e-09	2.04985e-07
AT1G76950	745.413	-0.409519	0.138275	0.00147081	0.00910527
AT1G76990	4432.34	-1.85025	0.169295	5.132e-29	3.03407e-26
AT1G77030	593.298	0.342647	0.132466	0.0056542	0.0261622
AT1G77120	1210.01	0.837306	0.362844	0.00186882	0.010936
AT1G77170	165.023	0.605065	0.175401	0.000148228	0.00138712
AT1G77200	74.4708	1.02646	0.367866	0.000442283	0.00342701
AT1G77260	1072.88	-0.345555	0.113471	0.00136823	0.00859463
AT1G77330	54.8307	-1.34297	0.30452	8.42304e-07	1.59127e-05
AT1G77450	1201.38	0.904896	0.350315	0.000837474	0.0057848
AT1G77460	436.69	-1.21585	0.178241	8.35421e-13	5.93385e-11
AT1G77470	424.189	0.372904	0.147622	0.00602529	0.0274358
AT1G77480	648.699	0.395452	0.135356	0.00164868	0.00995497
AT1G77490	2700.58	-0.612799	0.229179	0.00158769	0.00966667
AT1G77510	1720.24	0.318391	0.114067	0.0033146	0.0172465
AT1G77520	121.371	1.25112	0.368926	4.56949e-05	0.000518409
AT1G77580	255.266	0.888221	0.262027	9.02182e-05	0.000919146
AT1G77590	1163.63	-0.318471	0.111235	0.00282459	0.0151892
AT1G77610	1878.72	-0.403092	0.11713	0.000284699	0.00239145
AT1G77660	268.988	-1.20828	0.238135	3.46084e-08	9.82575e-07
AT1G77690	251.59	-0.504051	0.230881	0.00897027	0.0375983
AT1G77770	656.284	-0.729993	0.147438	1.42892e-07	3.36332e-06
AT1G77850	512.746	-0.527656	0.187171	0.0014829	0.00915979
AT1G77870	54.7448	-0.89079	0.397202	0.00262826	0.0143484
AT1G78020	10917.1	-1.05643	0.160987	5.92164e-12	3.55316e-10
AT1G78030	26.492	-0.817829	0.438564	0.00678604	0.0302386
AT1G78050	80.4007	0.738099	0.291727	0.00187969	0.0109773
AT1G78110	297.672	0.694338	0.243369	0.000837743	0.0057848
AT1G78210	1340.18	-0.479923	0.151395	0.000536567	0.00400949
AT1G78240	1585.9	-0.524349	0.183678	0.00135448	0.00852157
AT1G78270	794.158	-1.95514	0.384426	1.32169e-08	4.06851e-07
AT1G78290	209.754	-0.868115	0.348074	0.00140668	0.00880314
AT1G78300	3441.09	-0.848707	0.186249	6.83878e-07	1.32818e-05
AT1G78410	182.897	-1.76225	0.453787	5.35018e-06	8.0921e-05
AT1G78440	98.6996	1.93451	0.352956	1.92918e-09	7.1547e-08
AT1G78450	373.426	-1.03215	0.472824	0.0017898	0.010572
AT1G78460	2330.16	-1.88908	0.395302	6.99057e-08	1.80846e-06
AT1G78530	25.3334	-1.42976	0.550253	0.000554882	0.00411727
AT1G78570	5868.67	-0.531373	0.162767	0.00037166	0.00297521
AT1G78610	1055.75	0.766806	0.180529	3.47935e-06	5.52436e-05
AT1G78660	1254.4	-0.372834	0.133652	0.00301619	0.0160096
AT1G78820	1897.49	0.854538	0.208512	5.11345e-06	7.79859e-05
AT1G78850	1883.22	2.05701	0.395586	3.82071e-09	1.34737e-07
AT1G78870	2056.95	-0.495436	0.137133	0.000117882	0.00114748
AT1G78930	194.254	0.612676	0.212147	0.000927962	0.00627834
AT1G78950	26.2268	1.04574	0.532443	0.00350727	0.0180232
AT1G78995	1298.74	-0.690033	0.16564	6.13122e-06	9.1631e-05
AT1G79040	214307	-0.48041	0.127885	6.56376e-05	0.00070367
AT1G79080	441.833	0.355623	0.144226	0.00719589	0.0316301
AT1G79150	301.679	0.451008	0.210743	0.0124138	0.0482741
AT1G79180	11.951	1.33584	0.753859	0.0035107	0.0180298
AT1G79200	335.208	0.759761	0.245617	0.00029828	0.00247659
AT1G79260	332.542	0.769003	0.162762	4.16355e-07	8.59742e-06
AT1G79270	997.566	1.12883	0.281105	4.91664e-06	7.53273e-05
AT1G79410	396.006	-1.56805	0.172764	7.73656e-21	1.87365e-18
AT1G79420	187.587	-0.541545	0.220471	0.00401239	0.0200331
AT1G79450	110.326	1.60221	0.337414	1.1182e-07	2.72449e-06
AT1G79460	877.677	1.07742	0.160862	2.17469e-12	1.42653e-10
AT1G79520	1346.24	1.62738	0.237183	3.08601e-13	2.3767e-11
AT1G79560	1866.37	0.377449	0.10963	0.000312083	0.00256676
AT1G79590	1085.73	-0.654385	0.124808	3.77783e-08	1.05911e-06
AT1G79600	5180.85	-0.816557	0.116132	3.37707e-13	2.58108e-11
AT1G79610	666.057	0.595099	0.184903	0.000335877	0.00272236
AT1G79630	252.141	0.422551	0.162525	0.0041131	0.0204041
AT1G79670	637.674	-0.454669	0.195315	0.00755084	0.0328385
AT1G79680	47.1091	-1.97843	0.888543	0.000704161	0.00501734
AT1G79720	716.211	-0.48908	0.195004	0.00406532	0.020217
AT1G79770	35.6238	-1.31706	0.476236	0.00036665	0.0029433
AT1G79790	1296.24	-0.65337	0.169191	2.52951e-05	0.000313475
AT1G79810	713.093	-0.368712	0.123772	0.00158962	0.00967394
AT1G79830	2554.65	0.339376	0.116454	0.00203984	0.0117184
AT1G79840	593.272	-0.391428	0.159885	0.00693548	0.0307138
AT1G79870	3502.62	-0.660886	0.138918	4.44228e-07	9.09309e-06
AT1G79880	463.978	0.337669	0.128445	0.00506924	0.0240493
AT1G80010	900.192	-0.591434	0.156043	4.06445e-05	0.000469267
AT1G80080	571.31	-0.779106	0.195572	1.15296e-05	0.000159173
AT1G80110	344.3	1.2252	0.245888	4.43678e-08	1.21504e-06
AT1G80230	1569.48	-0.482378	0.174326	0.0018987	0.0110657
AT1G80280	898.421	-0.937277	0.274901	6.06741e-05	0.000659825
AT1G80290	282.65	-0.479983	0.169573	0.00172639	0.0103035
AT1G80320	54.6589	0.955107	0.368268	0.000899593	0.0061339
AT1G80325	90.5264	-0.539613	0.228971	0.00531753	0.0249156
AT1G80360	1924.75	-0.466135	0.172149	0.00264579	0.014428
AT1G80380	7645.44	-0.395763	0.167122	0.0086637	0.0365936
AT1G80460	2006.32	-0.475853	0.147101	0.000463332	0.00355203
AT1G80500	1131.4	-0.338262	0.139285	0.00876646	0.0369577
AT1G80550	462.196	0.364234	0.146162	0.00683938	0.0304002
AT1G80560	825.252	-0.639148	0.174642	5.77702e-05	0.000629739
AT1G80610	434.578	0.754203	0.300077	0.00182345	0.0107173
AT1G80620	687.198	0.623993	0.148415	6.6465e-06	9.83725e-05
AT1G80640	691.321	-0.498004	0.152527	0.000389365	0.00308621
AT1G80650	254.573	0.441276	0.179523	0.00563349	0.0260919
AT1G80700	304.275	0.557054	0.166754	0.000249383	0.002145
AT1G80750	755.943	0.525649	0.139199	4.95111e-05	0.000554132
AT1G80760	643.672	-0.598731	0.258586	0.00460146	0.022331
AT1G80790	934.06	0.475005	0.155489	0.000865378	0.00594699
AT1G80820	71.8534	2.71381	0.538204	9.94938e-09	3.15944e-07
AT1G80870	391.377	0.658407	0.20014	0.000222429	0.00195157
AT1G80910	699.338	-0.38435	0.13295	0.00197717	0.0114401
AT2G01070	928.621	-0.328787	0.127445	0.00589717	0.0269591
AT2G01100	1292.58	0.487602	0.205065	0.00585174	0.0268307
AT2G01110	6574.62	-0.430115	0.140036	0.000954881	0.00641942
AT2G01170	2308.76	-0.597888	0.1783	0.000207331	0.00183986
AT2G01190	1314.82	-0.446943	0.179442	0.00531161	0.0248994
AT2G01260	560.495	-0.658104	0.152583	3.69694e-06	5.82384e-05
AT2G01290	1451.65	-0.636581	0.242769	0.00187808	0.0109739
AT2G01410	921.695	-0.556183	0.200874	0.00151114	0.00930052
AT2G01420	2564.84	-0.896969	0.271555	9.34585e-05	0.000945926
AT2G01490	2541.93	0.263398	0.103683	0.00782812	0.0337523
AT2G01510	48.8944	0.794573	0.314744	0.00174009	0.0103515
AT2G01570	4112.23	-0.492583	0.210047	0.00557162	0.0258649
AT2G01600	2200.38	-0.387324	0.153927	0.00572976	0.02641
AT2G01630	467.381	-0.357848	0.158387	0.0126628	0.048949
AT2G01660	304.662	-0.712243	0.205601	9.62434e-05	0.000968263
AT2G01670	1094.68	-0.648163	0.233493	0.000936997	0.0063267
AT2G01750	202.996	0.610892	0.252263	0.00345984	0.0178507
AT2G01830	391.106	1.20696	0.211551	1.05962e-09	4.16006e-08
AT2G01940	138.907	0.525868	0.223187	0.00553157	0.0257206
AT2G02010	113.369	-2.68739	0.301038	2.87964e-20	6.22405e-18
AT2G02020	138.101	-1.07612	0.247463	1.41523e-06	2.53318e-05
AT2G02040	2029.3	-0.385722	0.106101	0.000145884	0.00136773
AT2G02070	2520.59	-0.587417	0.192418	0.000617362	0.0045093
AT2G02090	905.151	0.32733	0.121893	0.0044507	0.0217144
AT2G02160	2521.24	0.633978	0.18513	0.000144406	0.00135641
AT2G02170	486.23	0.428359	0.169963	0.00496898	0.0236911
AT2G02350	58.3856	0.83608	0.37129	0.00270353	0.0146676
AT2G02360	1264.19	-0.51092	0.166059	0.000710752	0.00505013
AT2G02400	578.24	-0.629716	0.16272	2.70455e-05	0.000331691
AT2G02710	613.622	0.987735	0.304638	0.000125075	0.00120582
AT2G02750	116.831	0.620326	0.232844	0.00180383	0.0106268
AT2G02790	276.728	0.48434	0.1938	0.00436604	0.0213636
AT2G02810	356.509	0.600867	0.211784	0.00108525	0.00709646
AT2G02930	65.3854	-3.09502	0.658609	7.41059e-08	1.89644e-06
AT2G03200	68.4957	0.626029	0.350154	0.0126864	0.0489979
AT2G03240	406.867	0.78069	0.212884	3.69909e-05	0.000432803
AT2G03350	776.871	-0.849388	0.19854	2.72778e-06	4.47966e-05
AT2G03470	1223.87	0.492516	0.132549	7.46232e-05	0.000782473
AT2G03505	46.855	-0.72515	0.30843	0.00304754	0.0161419
AT2G03550	2275.05	-0.612445	0.187528	0.000263806	0.00224313
AT2G03640	1138.43	0.433308	0.138509	0.000701505	0.00500389
AT2G03680	6451.11	-0.395827	0.101604	5.53101e-05	0.000607535
AT2G03710	356.383	0.591452	0.168071	0.000120917	0.00117022
AT2G03760	173.63	-0.906522	0.447941	0.00327232	0.017074
AT2G03780	471.398	0.364327	0.142748	0.0057225	0.0263947
AT2G03980	531.97	-0.826745	0.233573	5.19435e-05	0.000577179
AT2G04030	7157.96	0.637594	0.152304	6.56254e-06	9.72097e-05
AT2G04040	10.5239	-5.09601	1.46649	2.41963e-05	0.000302093
AT2G04050	57.5737	-1.98424	0.348488	7.1566e-10	2.9003e-08
AT2G04070	81.9809	-3.31802	0.425324	3.3519e-16	3.98678e-14
AT2G04230	493.074	0.396354	0.178348	0.0120874	0.0472615
AT2G04240	1570.74	1.15615	0.279426	2.66588e-06	4.39237e-05
AT2G04350	2964.38	0.466165	0.138959	0.000311231	0.00256186
AT2G04400	2005.61	-0.493613	0.123044	2.29686e-05	0.000289099
AT2G04450	162.97	-1.1699	0.339679	4.54175e-05	0.000516823
AT2G04460	289.202	-2.31952	0.531926	6.55544e-07	1.27809e-05
AT2G04495	55.916	-1.08434	0.525338	0.00261321	0.0142856
AT2G04530	384.949	0.602518	0.205557	0.00081639	0.00566457
AT2G04630	1070.46	0.456182	0.107188	9.19644e-06	0.000129452
AT2G04780	1281.05	-0.620019	0.174994	9.25629e-05	0.000938752
AT2G04842	2959.38	-0.408476	0.133906	0.00111918	0.00727107
AT2G05230	527.99	0.846771	0.194935	2.09653e-06	3.57139e-05
AT2G05250	681.203	-0.505607	0.200648	0.00384632	0.0194015
AT2G05380	1246.99	-1.95168	0.417652	8.72931e-08	2.17972e-06
AT2G05440	189.577	2.96686	0.450444	5.32022e-13	3.91728e-11
AT2G05518	41.7	-0.666156	0.354763	0.00979031	0.0402115
AT2G05540	418.204	0.761138	0.355609	0.00397088	0.0198653
AT2G05710	16994.7	-0.714312	0.184203	2.18964e-05	0.000277341
AT2G05810	455.372	-0.715813	0.263281	0.00106462	0.00699113
AT2G06025	769.768	-0.523821	0.15983	0.000391318	0.00309924
AT2G06520	63914.8	-0.433619	0.189724	0.00884288	0.0372052
AT2G06850	3215.46	-1.28527	0.271086	1.17411e-07	2.83322e-06
AT2G06925	865.119	-0.995688	0.201297	8.27008e-08	2.08056e-06
AT2G07042	87.7747	1.07822	0.241154	8.29938e-07	1.57383e-05
AT2G07671	99.73	0.921879	0.272949	8.77662e-05	0.000897806
AT2G07680	275.818	-0.745468	0.194965	2.32736e-05	0.000292207
AT2G07698	224.765	0.586007	0.277263	0.00777697	0.0335749
AT2G07707	33.1142	0.774529	0.486881	0.0117511	0.0462364
AT2G07718	192.342	0.827474	0.27449	0.000348979	0.00281607
AT2G07734	20.7071	0.989403	0.788909	0.00851963	0.0360913
AT2G10410	8053.81	-0.773006	0.205153	2.21663e-05	0.000280229
AT2G10940	23599.6	-1.71703	0.354927	4.14585e-08	1.14787e-06
AT2G11810	388.483	-1.29913	0.316753	2.82199e-06	4.59683e-05
AT2G12400	1962.82	2.15166	0.178643	8.91313e-35	1.11977e-31
AT2G12462	275.545	-0.499323	0.181622	0.00208087	0.0118896
AT2G13360	71332	-0.780126	0.167752	5.59387e-07	1.11109e-05
AT2G13560	5213.48	-0.362168	0.109328	0.000510394	0.00384825
AT2G13610	398.2	-0.467424	0.179835	0.00358254	0.0183425
AT2G13790	1383.84	-0.565005	0.270097	0.00854634	0.0361968
AT2G13810	19.7172	-3.06714	0.823454	1.02926e-05	0.000143277
AT2G13840	375.438	0.410988	0.164291	0.00558897	0.0259215
AT2G14110	203.22	0.520066	0.203826	0.00337184	0.0174909
AT2G14520	388.47	0.58505	0.272146	0.00679085	0.0302466
AT2G14560	13575.6	-1.68534	0.843618	0.00082884	0.00573907
AT2G14610	472.334	-4.63232	1.33767	2.42833e-06	4.06089e-05
AT2G14620	51.1254	-0.762088	0.554305	0.0125607	0.0486478
AT2G14800	41.0725	0.745824	0.414351	0.00924445	0.0385364
AT2G14900	410.374	0.94964	0.207093	5.61082e-07	1.11336e-05
AT2G15040	23.9722	-1.28003	0.897607	0.00562832	0.0260775
AT2G15042	198.458	-1.81389	0.434753	1.2873e-06	2.32698e-05
AT2G15050	3513.94	-1.34089	0.159093	2.60778e-18	4.33215e-16
AT2G15080	263.342	-1.32084	0.565245	0.000662199	0.00477334
AT2G15270	326.027	0.461667	0.200062	0.0077271	0.0334137
AT2G15390	544.724	-1.80858	0.761734	0.000574447	0.00424364
AT2G15570	722.658	-1.01575	0.125607	7.43654e-17	9.88919e-15
AT2G15580	2503.4	-0.430365	0.146937	0.00164473	0.00993409
AT2G15630	61.3032	0.679532	0.295118	0.00398641	0.019938
AT2G15680	108.768	0.569994	0.262605	0.00759172	0.0329806
AT2G15690	944.118	0.446183	0.169771	0.00347098	0.0178944
AT2G15760	65.7664	-2.38538	0.369532	5.79514e-12	3.48767e-10
AT2G15880	202.162	0.976223	0.56584	0.00577125	0.0265404
AT2G15910	661.391	0.469585	0.140475	0.000312044	0.00256676
AT2G15960	6962.24	0.986638	0.267524	2.17918e-05	0.000276245
AT2G15970	22783.1	0.522854	0.113169	1.06652e-06	1.95781e-05
AT2G16060	78.3377	-1.02448	0.5106	0.00268458	0.0145885
AT2G16250	183.328	-0.561032	0.256209	0.00713011	0.031389
AT2G16280	2087.56	-0.536404	0.145841	7.12811e-05	0.000754912
AT2G16380	317.834	-1.4393	0.285042	2.47004e-08	7.16453e-07
AT2G16500	3983.89	-0.673381	0.240199	0.000990074	0.00660082
AT2G16510	3415.23	-0.29292	0.122798	0.0116404	0.0459241
AT2G16595	202.563	0.417963	0.165471	0.00516449	0.024386
AT2G16630	338.472	-0.576762	0.216561	0.00187745	0.0109739
AT2G16700	1124.84	1.32826	0.215366	4.86787e-11	2.47094e-09
AT2G16710	910.961	0.421431	0.133289	0.000722131	0.00511651
AT2G16720	137.106	1.37095	0.352571	6.21003e-06	9.26022e-05
AT2G16740	765.441	-0.673027	0.177736	3.31529e-05	0.000395728
AT2G16940	1762.33	0.393811	0.122142	0.000619259	0.00451987
AT2G16950	1820.57	-0.436662	0.125543	0.00022118	0.00194231
AT2G16990	807.356	1.95162	0.200143	1.08362e-23	4.03368e-21
AT2G17130	1074.1	-0.661678	0.184738	7.48665e-05	0.000784615
AT2G17140	72.9882	0.640621	0.326288	0.00899292	0.0376441
AT2G17190	2605.31	-0.37002	0.138764	0.00425623	0.0209554
AT2G17200	4225.12	-0.380974	0.143314	0.00388931	0.0195643
AT2G17265	2208.37	-0.826595	0.216383	1.81141e-05	0.000235686
AT2G17360	5321.3	0.37574	0.152433	0.00704268	0.0310927
AT2G17410	1117.39	0.331584	0.13323	0.00766443	0.0332257
AT2G17420	2861.8	-0.598479	0.132984	1.80699e-06	3.12585e-05
AT2G17442	63.8912	0.567243	0.272414	0.00930859	0.0387208
AT2G17560	1485.64	0.500588	0.182053	0.00207814	0.0118774
AT2G17570	250.103	0.463831	0.181029	0.00398762	0.0199391
AT2G17705	469.252	-1.14258	0.273893	2.83732e-06	4.61059e-05
AT2G17710	2168.87	-1.38719	0.149298	1.29058e-21	3.45892e-19
AT2G17740	28.0596	-1.80006	1.10934	0.00226655	0.0127263
AT2G17880	174.095	-1.03115	0.449339	0.00154851	0.00948695
AT2G17900	107.039	0.891894	0.25257	5.60098e-05	0.000613878
AT2G17975	142.215	0.4865	0.222488	0.00957596	0.0394844
AT2G18050	2599.79	2.1541	0.239994	8.21371e-21	1.9424e-18
AT2G18193	35.3232	-2.03572	0.401379	2.40608e-08	6.99922e-07
AT2G18196	102.434	0.833438	0.431405	0.00554862	0.025776
AT2G18210	54.9411	-3.1234	0.636144	1.87762e-08	5.5503e-07
AT2G18220	267.285	0.627727	0.158221	1.852e-05	0.00024002
AT2G18328	1633.98	-1.43346	0.210082	6.75764e-13	4.86865e-11
AT2G18390	509.108	0.532906	0.149254	0.000131277	0.00125657
AT2G18410	279.799	0.47462	0.143754	0.000377226	0.00300743
AT2G18440	8401.1	0.599423	0.180747	0.000261563	0.00222878
AT2G18550	26.1985	1.23486	0.551531	0.00136424	0.00857492
AT2G18660	192.029	-2.56557	0.525105	3.19686e-08	9.10199e-07
AT2G18690	215.967	-1.28542	1.64048	0.00464141	0.0224704
AT2G18730	1757.13	-1.35916	0.196776	3.66749e-13	2.7819e-11
AT2G18740	863.816	0.395766	0.157326	0.00567106	0.0262236
AT2G18890	458.671	-0.981798	0.200354	1.1229e-07	2.73261e-06
AT2G18910	659.963	-0.895092	0.157408	1.81771e-09	6.76627e-08
AT2G19130	864.901	-0.870598	0.203387	2.56418e-06	4.24919e-05
AT2G19190	34.5282	-2.44993	0.798472	9.55565e-05	0.000963764
AT2G19385	222.793	0.425564	0.174876	0.00641053	0.0288015
AT2G19570	465.198	-1.02727	0.182635	2.04858e-09	7.56957e-08
AT2G19590	275.008	-0.977555	0.354774	0.000496906	0.00376633
AT2G19650	307.769	-0.751629	0.301447	0.00179461	0.0105818
AT2G19740	1616.9	0.426725	0.132681	0.000590498	0.00434466
AT2G19760	3800.92	-0.642284	0.192782	0.000193018	0.0017313
AT2G19810	5642.28	0.477787	0.189859	0.00410871	0.0203924
AT2G19870	827.704	0.472292	0.160376	0.00121241	0.00777871
AT2G19900	192.834	0.317236	0.588634	0.00159283	0.00968756
AT2G19930	104.801	0.683249	0.291068	0.00326368	0.0170464
AT2G19990	22.9877	-0.89845	0.679069	0.0117491	0.0462364
AT2G20180	663.253	0.643881	0.260212	0.00257537	0.014121
AT2G20190	1884.83	-0.449788	0.158133	0.00183889	0.0107923
AT2G20250	52.576	0.674326	0.340272	0.00804091	0.0344481
AT2G20280	862.654	0.550191	0.174146	0.000467368	0.00357615
AT2G20300	896.323	-0.606295	0.220171	0.00132892	0.00838439
AT2G20490	977.574	0.455245	0.182978	0.00474421	0.0228744
AT2G20500	99.2792	-0.86635	0.226326	1.86323e-05	0.000241042
AT2G20550	407.477	0.602691	0.22271	0.00168236	0.0100856
AT2G20562	12.5378	-2.59756	1.01402	0.000476763	0.00363697
AT2G20570	9346.45	-1.20985	0.214867	1.12935e-09	4.39941e-08
AT2G20610	5401.68	-0.500369	0.212727	0.00514371	0.0243279
AT2G20710	159.139	0.489654	0.23535	0.0121504	0.0474703
AT2G20725	2049.78	-0.447056	0.163422	0.00287422	0.0153985
AT2G20770	252.858	1.37221	0.265122	1.40901e-08	4.31745e-07
AT2G20820	3543.2	-0.271395	0.115092	0.0128536	0.049518
AT2G20875	76.2401	-0.913164	0.303585	0.000314346	0.0025801
AT2G20900	1314.68	-1.03001	0.179954	1.29848e-09	4.99058e-08
AT2G20920	5967.43	-0.712821	0.134002	3.3766e-08	9.60015e-07
AT2G20950	1485.64	-1.23076	0.171637	5.78286e-14	4.82329e-12
AT2G21060	1122.05	-0.610438	0.239363	0.00224875	0.0126581
AT2G21080	222.641	-1.28215	0.194883	4.46654e-12	2.76252e-10
AT2G21140	1484.76	-1.41624	0.290627	5.63042e-08	1.50102e-06
AT2G21210	277.699	0.720268	0.292454	0.00224702	0.0126519
AT2G21260	109.673	1.18974	0.236923	4.80721e-08	1.30053e-06
AT2G21290	1254.41	-0.459683	0.190392	0.00571855	0.0263825
AT2G21330	44496.2	-0.537386	0.172025	0.000541859	0.00404152
AT2G21550	65.1107	-0.990921	0.29626	9.27021e-05	0.000939216
AT2G21580	4634.24	0.648015	0.213323	0.00051538	0.00388002
AT2G21590	1970.92	3.21315	0.323523	2.37069e-25	1.03594e-22
AT2G21600	2052.95	-0.3001	0.106648	0.00321771	0.0168523
AT2G21640	211.432	-0.703705	0.25361	0.00096848	0.00648481
AT2G21650	1081.93	-6.74014	0.322709	2.85582e-98	1.91349e-94
AT2G21710	272.027	0.788528	0.233064	0.000105921	0.00105142
AT2G21820	393.036	4.17212	0.667284	2.28615e-12	1.48239e-10
AT2G21830	254.694	0.55225	0.170097	0.000359225	0.00288954
AT2G21840	38.2374	-1.44358	0.535065	0.000509809	0.00384528
AT2G21850	160.293	-1.69109	0.321642	1.01456e-08	3.20654e-07
AT2G21970	8471.01	-0.610364	0.117496	5.75125e-08	1.52716e-06
AT2G22080	1890.64	0.987147	0.117055	3.42652e-18	5.51012e-16
AT2G22122	154.357	-1.61982	0.210679	1.17274e-15	1.2606e-13
AT2G22125	2624.38	-0.876228	0.296814	0.000321354	0.00262797
AT2G22170	2629.75	-0.905415	0.290422	0.000187017	0.00168575
AT2G22250	564.157	-0.524397	0.137837	4.55265e-05	0.000517606
AT2G22390	79.8189	0.721755	0.347506	0.00526294	0.0247289
AT2G22420	205.091	1.53089	0.191339	9.61776e-17	1.25537e-14
AT2G22425	1523.99	-0.556224	0.198026	0.00142321	0.00887493
AT2G22480	1351.9	-0.616613	0.125555	2.48173e-07	5.46389e-06
AT2G22540	5528.22	-0.34956	0.110222	0.000800019	0.00556559
AT2G22620	64.8263	0.774743	0.320532	0.00225182	0.0126668
AT2G22640	500.469	-0.323523	0.13688	0.0108813	0.0434841
AT2G22660	2730.93	-0.424035	0.133515	0.000702998	0.00501098
AT2G22690	235.538	0.4806	0.216524	0.00899783	0.0376441
AT2G22770	27.6434	0.991051	0.46722	0.00286633	0.0153643
AT2G22880	11.9101	-2.23412	1.09904	0.00122944	0.00786287
AT2G22900	1133.25	0.346064	0.130127	0.00454529	0.0221008
AT2G23000	1090.53	1.52619	0.220723	3.23981e-13	2.48562e-11
AT2G23120	7699.05	1.09649	0.242947	6.12133e-07	1.20432e-05
AT2G23170	140.093	-1.00094	0.26848	1.9451e-05	0.000249512
AT2G23330	190.688	0.6052	0.218605	0.00134178	0.00845224
AT2G23560	42.7963	-2.58423	0.382141	7.7365e-13	5.53421e-11
AT2G23600	3704.99	-0.948778	0.225397	2.32671e-06	3.92029e-05
AT2G23610	2145.62	0.667549	0.190636	9.61533e-05	0.000968263
AT2G23680	370.18	-1.46117	0.299641	6.69608e-08	1.73451e-06
AT2G23755	182.674	-0.494293	0.195941	0.00411499	0.0204085
AT2G23770	103.218	-1.77533	0.45569	3.35075e-06	5.3455e-05
AT2G23910	551.344	1.39809	0.262108	6.07282e-09	2.02774e-07
AT2G23940	599.949	0.372408	0.143992	0.0049684	0.0236911
AT2G23950	690.433	-0.469192	0.132699	0.000162493	0.00150036
AT2G24010	25.2275	-0.888823	0.490912	0.00628447	0.0283913
AT2G24100	260.17	-0.41271	0.187365	0.0123667	0.0481469
AT2G24120	1044.83	0.480043	0.127642	6.16532e-05	0.000667835
AT2G24150	1479.73	-0.438413	0.178971	0.00570589	0.0263448
AT2G24190	143.067	0.580016	0.24537	0.00429283	0.0210979
AT2G24230	217.892	0.668925	0.202056	0.000201543	0.00179258
AT2G24270	11200.1	0.388997	0.0861738	3.46143e-06	5.50026e-05
AT2G24360	4299.18	-0.523652	0.100349	6.18581e-08	1.62537e-06
AT2G24390	793.197	-0.345566	0.130734	0.0049077	0.0234828
AT2G24395	314.569	-0.490944	0.172666	0.00158327	0.00964697
AT2G24420	3092.99	0.595862	0.198817	0.000624743	0.00455163
AT2G24440	165.865	0.693894	0.219326	0.000307977	0.00254132
AT2G24490	181.862	-0.414288	0.188412	0.0122284	0.0476916
AT2G24580	479.647	-0.884509	0.247618	4.43239e-05	0.000505363
AT2G24640	333.783	-0.351351	0.154454	0.0125438	0.0486107
AT2G24820	5213.22	-0.341167	0.143729	0.0095004	0.0392612
AT2G24830	339.557	0.573563	0.225516	0.00287425	0.0153985
AT2G24850	436.788	-2.76836	0.736266	4.52329e-06	6.98331e-05
AT2G24860	1049.13	-0.502931	0.159926	0.000526365	0.00394499
AT2G24940	3316.47	0.58432	0.1945	0.000662298	0.00477334
AT2G24945	8553.03	0.52563	0.190512	0.00178083	0.0105284
AT2G24990	396.386	0.668248	0.142271	6.12313e-07	1.20432e-05
AT2G25000	203.747	-0.48276	0.214092	0.00846106	0.0358961
AT2G25060	802.71	-0.635895	0.26394	0.00300112	0.0159519
AT2G25090	9.51451	0.595771	1.16743	0.0124401	0.0483486
AT2G25300	198.322	0.444825	0.183892	0.00624423	0.0282582
AT2G25430	4148.22	-0.538869	0.179798	0.000777392	0.00543715
AT2G25440	14.4878	-2.04842	1.03112	0.00167702	0.0100656
AT2G25490	4126.09	-0.560478	0.179901	0.000514878	0.00387769
AT2G25510	24506.6	-1.36647	0.353035	4.87333e-06	7.47777e-05
AT2G25570	395.224	0.50847	0.139803	0.000101474	0.00101429
AT2G25735	339.89	-2.24363	1.47058	0.00134816	0.00848444
AT2G25800	1172.77	-0.460527	0.218046	0.0115672	0.0456713
AT2G25810	64.6223	-1.66159	0.340891	7.46431e-08	1.90648e-06
AT2G25820	104.409	1.00149	0.284483	4.45098e-05	0.000507195
AT2G25870	1920.84	-0.446082	0.141006	0.000673147	0.00483009
AT2G25950	1104.14	0.423307	0.103852	2.20269e-05	0.000278643
AT2G25970	4872	-0.428875	0.191175	0.0102802	0.0416535
AT2G26010	67.3095	-4.59066	2.51238	0.00101784	0.00675682
AT2G26020	10.4307	-4.30914	2.62929	0.0011355	0.00735803
AT2G26080	11563.4	-0.595268	0.139597	4.75887e-06	7.3189e-05
AT2G26170	357.505	-0.411794	0.173934	0.00793613	0.0341235
AT2G26240	1021.69	-0.910183	0.135067	2.70561e-12	1.73215e-10
AT2G26300	1262.37	0.311778	0.121631	0.00663312	0.0296624
AT2G26330	2703.14	0.311138	0.118349	0.00545562	0.0254207
AT2G26355	1624.67	0.540564	0.137964	2.87298e-05	0.000348368
AT2G26400	108.826	-2.26978	0.632273	5.21504e-06	7.92947e-05
AT2G26430	1518.07	0.662631	0.112883	1.02781e-09	4.05098e-08
AT2G26440	1692	-1.88391	0.361902	7.02519e-09	2.31497e-07
AT2G26500	25556.4	-0.442357	0.168343	0.00347738	0.0179109
AT2G26510	1812.41	-0.44259	0.118363	7.90387e-05	0.000821063
AT2G26530	612.695	-1.46945	1.08041	0.00266629	0.0145244
AT2G26560	1641.43	-2.16576	0.96945	0.000489614	0.00371948
AT2G26600	851.461	0.400673	0.179418	0.0114674	0.0453573
AT2G26650	287.18	-1.04286	0.327908	0.00013993	0.00131929
AT2G26695	55.528	-0.693729	0.332793	0.00589056	0.0269527
AT2G26730	2348.17	-0.523884	0.152399	0.000197391	0.00176188
AT2G26860	261.227	0.522508	0.253075	0.0107858	0.0431969
AT2G26890	1901	-0.472322	0.168632	0.00191974	0.0111528
AT2G26910	3456.86	-0.762937	0.157637	2.31663e-07	5.1626e-06
AT2G26920	657.308	0.345147	0.128733	0.00414714	0.0205274
AT2G26975	1070.04	-0.861253	0.265362	0.000138259	0.00130848
AT2G26980	544.826	0.42235	0.142264	0.0013376	0.00843649
AT2G27030	3093.14	-0.60023	0.147044	1.18638e-05	0.000163003
AT2G27040	1332.93	-0.342756	0.133247	0.00592945	0.0270697
AT2G27060	437.353	-0.422996	0.166607	0.00486113	0.0233095
AT2G27090	663.86	-0.361575	0.134693	0.00406409	0.0202159
AT2G27220	47.8558	0.698664	0.393606	0.010717	0.0429642
AT2G27285	595.836	0.541088	0.193613	0.00156345	0.00956098
AT2G27402	240.843	-3.27155	0.287504	2.50844e-31	2.40106e-28
AT2G27470	291.977	0.539124	0.22196	0.00430984	0.0211667
AT2G27580	816.899	-0.45968	0.188966	0.00534746	0.0250279
AT2G27600	3132.05	-0.402726	0.105346	6.47096e-05	0.000696694
AT2G27820	2157.45	-0.457357	0.180722	0.00442736	0.0216111
AT2G28085	39.7089	-2.34358	0.51422	2.40777e-07	5.33612e-06
AT2G28190	4711.61	-1.07212	0.254658	2.00186e-06	3.42462e-05
AT2G28230	380.274	0.598475	0.194404	0.000534935	0.00400176
AT2G28260	213.679	0.523777	0.175488	0.000945032	0.00636598
AT2G28350	533.544	-0.605991	0.18769	0.000294437	0.00245682
AT2G28370	1279.13	-0.558762	0.169893	0.000308777	0.00254582
AT2G28380	1397.96	-0.589731	0.159742	6.09756e-05	0.000662525
AT2G28400	529.286	1.41038	0.348667	2.49406e-06	4.15697e-05
AT2G28450	484.105	0.59492	0.177921	0.000236345	0.0020451
AT2G28500	88.5959	1.68253	0.347498	8.24998e-08	2.07811e-06
AT2G28510	528.287	0.633791	0.156051	1.28098e-05	0.000174428
AT2G28550	4186.94	-0.496424	0.178751	0.00187857	0.0109739
AT2G28600	350.715	0.482771	0.154243	0.000671051	0.00481969
AT2G28660	332.127	-0.436227	0.181125	0.00658093	0.0294749
AT2G28680	5.99612	0.180658	0.438908	0.0109919	0.0438268
AT2G28900	25793.6	-0.346191	0.132458	0.00502709	0.0238944
AT2G28940	559.407	-0.523375	0.177873	0.00108724	0.00710718
AT2G28950	3645.51	-1.09293	0.207695	1.16587e-08	3.61653e-07
AT2G29090	601.01	0.878601	0.163744	1.18015e-08	3.6552e-07
AT2G29130	61.2078	0.787523	0.278563	0.000720767	0.00511045
AT2G29140	1455.2	0.367018	0.129617	0.0024984	0.0137892
AT2G29170	188.383	-1.39652	0.252626	2.23046e-09	8.15172e-08
AT2G29180	1288.77	-0.4573	0.210486	0.0106735	0.0428411
AT2G29200	535.049	0.429951	0.165378	0.00405046	0.020163
AT2G29300	202.47	3.17513	0.394922	3.86075e-17	5.46514e-15
AT2G29350	619.424	-2.51114	0.71219	7.44238e-06	0.000108563
AT2G29360	1869.03	-0.395466	0.151478	0.00426514	0.0209888
AT2G29420	964.289	-0.370659	0.143946	0.00520679	0.0245368
AT2G29460	180.694	-0.854112	0.680555	0.0103892	0.0419849
AT2G29470	10.9401	-0.243948	0.504795	0.0010512	0.0069279
AT2G29500	37.5078	0.799697	0.573149	0.012722	0.0490927
AT2G29550	3285.64	-0.641703	0.204577	0.000366551	0.0029433
AT2G29720	1170.42	-1.51256	0.259724	3.96744e-10	1.67893e-08
AT2G29750	47.2246	-1.17826	0.46401	0.000728628	0.00515528
AT2G29960	1936.15	0.458132	0.121325	6.62479e-05	0.000708701
AT2G29990	748.022	-0.320553	0.132888	0.00953877	0.0393472
AT2G30010	858.033	-2.26776	0.241841	2.7457e-22	8.21313e-20
AT2G30050	1329.82	-0.362352	0.141447	0.00566865	0.0262185
AT2G30100	433.045	0.473348	0.219296	0.0106706	0.0428379
AT2G30110	6525.67	-0.384016	0.148985	0.00524262	0.024645
AT2G30140	825.864	-0.771868	0.264891	0.000486567	0.00370511
AT2G30260	922.96	0.352162	0.117799	0.00161441	0.00979806
AT2G30270	546.189	-0.520568	0.160097	0.000383671	0.0030495
AT2G30280	301.658	0.496046	0.182215	0.00218284	0.0123737
AT2G30440	5476.61	-0.893562	0.173881	3.67657e-08	1.03505e-06
AT2G30480	105.537	1.07224	0.350162	0.000194134	0.00173899
AT2G30540	283.897	2.32568	0.271429	4.61234e-19	8.66474e-17
AT2G30570	63611	-0.748346	0.214772	7.85236e-05	0.000816979
AT2G30575	186.143	0.434721	0.20002	0.0121296	0.0474077
AT2G30600	1075.06	-0.611302	0.309206	0.0091267	0.0381053
AT2G30750	101.044	-2.74742	0.630095	2.76716e-07	5.98738e-06
AT2G30770	51.0511	-4.37583	0.717328	1.00683e-10	4.75079e-09
AT2G30790	249.163	0.936371	0.203576	5.48969e-07	1.09256e-05
AT2G30870	15821.2	-0.740205	0.0976842	7.82689e-15	7.25016e-13
AT2G30950	33165.9	-0.457306	0.136212	0.000317492	0.00260167
AT2G30980	2808.45	-0.396381	0.126347	0.00116146	0.00749969
AT2G31010	335.152	-0.673809	0.263007	0.00190269	0.0110794
AT2G31020	30.565	-1.26245	0.673413	0.00309042	0.0163217
AT2G31070	1289.13	-0.419437	0.157578	0.00340293	0.0176204
AT2G31090	325.785	-0.50034	0.186605	0.00244981	0.0135695
AT2G31110	511.161	-1.5404	0.17513	1.24588e-19	2.50434e-17
AT2G31150	211.309	0.784901	0.246168	0.000211159	0.00186639
AT2G31230	433.347	-1.70888	0.248306	3.70222e-13	2.79768e-11
AT2G31240	413.946	0.31665	0.134796	0.0116874	0.0460555
AT2G31390	2292.31	-1.03395	0.172555	2.17769e-10	9.53677e-09
AT2G31400	5751.02	-0.307512	0.123063	0.00790237	0.0340119
AT2G31410	1295.69	0.384972	0.138607	0.00274165	0.0148504
AT2G31530	533.317	0.495648	0.212003	0.00602994	0.0274396
AT2G31600	158.349	0.434676	0.193371	0.0096951	0.0398775
AT2G31730	89.4284	-1.14686	0.366591	0.000144736	0.00135887
AT2G31750	481.394	-0.974676	0.188297	2.516e-08	7.27686e-07
AT2G31790	3156.43	-0.460584	0.159496	0.00153218	0.00939835
AT2G31840	1439.06	0.389647	0.145825	0.00359064	0.0183791
AT2G31880	3886.69	-0.761081	0.404924	0.00697129	0.0308494
AT2G31890	1018.18	0.688647	0.147231	5.85074e-07	1.15754e-05
AT2G31902	37.8942	0.658704	0.351774	0.0104335	0.0421216
AT2G31980	70.723	2.48187	0.617264	8.39625e-07	1.58771e-05
AT2G32030	47.5181	-1.95914	0.906106	0.000606684	0.00444261
AT2G32080	2342.28	-0.710896	0.192777	3.78742e-05	0.000440827
AT2G32090	1437.82	0.435117	0.200567	0.012158	0.0474907
AT2G32120	196.033	1.1855	0.35519	5.44666e-05	0.000600238
AT2G32140	99.1676	0.763578	0.353693	0.00412488	0.0204524
AT2G32170	817.68	0.449256	0.207018	0.01151	0.0454989
AT2G32180	854.941	0.458246	0.201513	0.00869401	0.0366924
AT2G32210	75.3053	-0.987162	0.732935	0.00768531	0.0332988
AT2G32240	1364.9	-1.10304	0.197854	2.61967e-09	9.47085e-08
AT2G32380	235.748	-0.842811	0.229501	3.41302e-05	0.000406187
AT2G32390	466.414	-0.558076	0.235105	0.00441869	0.0215844
AT2G32400	478.229	-0.675719	0.250518	0.00130291	0.00824615
AT2G32480	5132.28	-0.394732	0.128968	0.00103274	0.0068354
AT2G32487	71.1539	-1.56347	0.343868	3.35769e-07	7.09705e-06
AT2G32530	179.472	0.978324	0.248522	9.03422e-06	0.000127616
AT2G32560	1382.21	-0.538266	0.178121	0.000795797	0.00554273
AT2G32660	5.09892	-2.24185	1.43616	0.00385971	0.0194412
AT2G32680	461.267	-1.4188	0.342056	2.05454e-06	3.50878e-05
AT2G32690	3506.76	-0.940707	0.152678	9.59451e-11	4.59189e-09
AT2G32730	3388.26	-0.361463	0.141285	0.00614313	0.0278993
AT2G32870	4675.81	1.67005	0.230588	2.2659e-14	1.99767e-12
AT2G32880	277.534	1.51608	0.282245	5.15632e-09	1.76633e-07
AT2G32920	1288.85	0.476816	0.148549	0.000510856	0.00385029
AT2G32970	578.209	0.72109	0.156063	7.52428e-07	1.44318e-05
AT2G33040	8679.27	-0.371751	0.149548	0.00662049	0.0296257
AT2G33050	728.397	-1.9739	0.165121	3.24749e-34	3.79102e-31
AT2G33051	107.641	0.953959	0.250665	1.70296e-05	0.000223005
AT2G33060	222.327	1.21359	0.202294	1.76557e-10	7.86913e-09
AT2G33150	14913	-0.450683	0.211983	0.0121996	0.0476071
AT2G33280	13.7224	2.62364	0.755085	2.34521e-05	0.000293714
AT2G33330	325.077	-1.63886	0.262972	2.164e-11	1.17882e-09
AT2G33340	3772.66	0.474113	0.123369	4.92282e-05	0.000552814
AT2G33380	2150.55	1.2924	0.273979	1.89837e-07	4.32644e-06
AT2G33385	34.5278	0.777823	0.463619	0.00992644	0.0406003
AT2G33400	178.482	-0.457326	0.206492	0.0099566	0.0406853
AT2G33470	2419.47	-0.328582	0.111341	0.00205177	0.0117635
AT2G33480	709.718	-1.32155	0.170014	6.13593e-16	6.864e-14
AT2G33590	1403.68	1.01578	0.237264	1.71048e-06	2.97684e-05
AT2G33620	1296.17	0.460195	0.150694	0.000902258	0.00614141
AT2G33680	73.3827	0.52564	0.252964	0.0107078	0.0429614
AT2G33735	62.0422	1.36336	0.389109	3.33006e-05	0.00039702
AT2G33750	37.3449	-0.88121	0.411891	0.00333929	0.0173579
AT2G33840	488.645	0.493787	0.178267	0.0019881	0.0114935
AT2G33855	1350.88	-0.671724	0.180177	3.7575e-05	0.000438106
AT2G34010	52.9069	-1.0424	0.508079	0.00264643	0.014428
AT2G34040	1420.82	0.389051	0.114244	0.000348312	0.00281188
AT2G34070	245.815	-0.455888	0.208626	0.0105564	0.042507
AT2G34150	237.638	1.39123	0.233444	1.94478e-10	8.64867e-09
AT2G34230	6.79234	1.70683	1.5832	0.00620463	0.0281279
AT2G34310	1233.11	0.517694	0.170361	0.000750816	0.00529178
AT2G34355	298.544	-0.751055	0.207416	5.16382e-05	0.000574421
AT2G34360	47.6431	-2.17669	0.413743	6.91478e-09	2.28233e-07
AT2G34400	96.0188	0.795693	0.259287	0.000331643	0.00269239
AT2G34430	34888.5	-0.94917	1.00612	0.0070893	0.0312436
AT2G34490	899.873	-0.477114	0.202708	0.00648045	0.0290507
AT2G34570	311.353	0.436921	0.148292	0.00140615	0.00880256
AT2G34640	1110.33	0.686071	0.163841	6.14127e-06	9.1713e-05
AT2G34655	4776.68	-0.484189	0.146048	0.000350155	0.00282443
AT2G34680	1253.31	-0.484779	0.224524	0.00983135	0.0403388
AT2G34730	314.074	0.510138	0.217308	0.0058322	0.0267594
AT2G34750	1856.96	0.485707	0.112006	5.9473e-06	8.91474e-05
AT2G34790	233.822	0.553606	0.174157	0.000446193	0.00344959
AT2G34810	944.545	0.517862	0.221885	0.00588724	0.0269527
AT2G34850	208.513	2.16339	0.256996	1.88586e-18	3.18552e-16
AT2G34900	592.344	0.570486	0.177009	0.000351289	0.00283016
AT2G34960	251.211	-1.61388	0.21942	1.22606e-14	1.10023e-12
AT2G35030	99.6268	0.68646	0.266206	0.00191377	0.0111277
AT2G35050	4539.15	-0.528343	0.183	0.0012397	0.00792148
AT2G35060	2753.33	0.888627	0.204193	1.73733e-06	3.01834e-05
AT2G35070	231.518	3.71858	0.496043	3.06668e-16	3.71346e-14
AT2G35140	53.6539	0.768486	0.316866	0.00221364	0.0125025
AT2G35155	914.734	-0.298362	0.125367	0.0113109	0.0448532
AT2G35230	479.27	-0.43566	0.15432	0.00202558	0.0116499
AT2G35300	54.787	4.38464	1.83049	4.22382e-05	0.000484606
AT2G35310	52.6422	0.614375	0.326586	0.0116704	0.0460065
AT2G35345	40.0723	1.19924	0.392447	0.000172784	0.00158229
AT2G35370	17590.1	-0.402918	0.15178	0.00369872	0.018808
AT2G35390	1450.42	-1.0687	0.185066	8.58484e-10	3.43069e-08
AT2G35450	1208.2	0.438739	0.138564	0.000666674	0.00479972
AT2G35510	1753.33	-0.270301	0.112699	0.011878	0.046651
AT2G35520	536.167	0.32225	0.129032	0.00770371	0.0333518
AT2G35540	186.499	0.535985	0.192699	0.00166023	0.00999312
AT2G35570	9.97137	1.30987	0.891193	0.00620739	0.0281341
AT2G35600	53.2898	0.654387	0.33046	0.00850992	0.0360653
AT2G35620	1332.73	-0.551696	0.132371	9.68681e-06	0.000135784
AT2G35637	34.3557	-0.954706	0.548801	0.00545178	0.0254142
AT2G35650	366.474	-0.605195	0.238049	0.00246184	0.0136173
AT2G35660	712.364	-0.454178	0.129237	0.000183736	0.00166139
AT2G35690	525.029	-0.349923	0.126094	0.00312803	0.0164684
AT2G35700	95.0696	-1.19797	0.303934	6.87494e-06	0.000101092
AT2G35750	101.712	0.757949	0.375146	0.00542735	0.0253356
AT2G35760	940.693	-0.573781	0.185551	0.000536766	0.00400949
AT2G35810	1190.71	-0.373008	0.161264	0.0104317	0.0421216
AT2G35830	3034.99	-0.454645	0.12645	0.00013443	0.00128477
AT2G35860	3093.54	-0.492225	0.16824	0.00121017	0.0077687
AT2G35880	1345.3	-0.465771	0.16574	0.00186853	0.010936
AT2G35910	42.863	-0.911138	0.395275	0.00220844	0.0124766
AT2G35945	361.385	-0.760351	0.225545	0.000118139	0.00114887
AT2G35950	56.3502	0.950213	0.434576	0.00239343	0.0132828
AT2G35960	1250.42	-1.17328	0.236645	5.15476e-08	1.38895e-06
AT2G35980	11.1118	-3.87937	1.86355	0.000906403	0.0061636
AT2G36010	115.544	-0.728959	0.247296	0.000564342	0.00417975
AT2G36300	708.305	-0.481768	0.124205	4.1527e-05	0.000477537
AT2G36380	1321.6	-1.08937	0.259961	2.605e-06	4.31327e-05
AT2G36390	15781.7	0.244804	0.100048	0.0109576	0.0437282
AT2G36420	259.316	0.569643	0.258827	0.00680486	0.0302888
AT2G36530	17615.1	-0.397879	0.167398	0.00951211	0.0392908
AT2G36630	726.113	-0.874391	0.226809	1.74493e-05	0.000227758
AT2G36640	14.9695	4.15275	0.845639	9.37614e-08	2.32392e-06
AT2G36730	136.429	0.734073	0.229455	0.000242081	0.00208934
AT2G36750	246.644	1.37065	0.391941	2.30725e-05	0.000290044
AT2G36770	60.2753	1.0433	0.694012	0.00536768	0.0251154
AT2G36792	162.447	0.567356	0.257551	0.00697224	0.0308494
AT2G36830	10241.1	-0.921765	0.220033	3.48408e-06	5.5275e-05
AT2G36880	10734.8	-0.817324	0.203679	7.88098e-06	0.000113968
AT2G36895	1532.08	-0.907329	0.12082	8.94822e-15	8.20377e-13
AT2G36930	1237.14	0.396685	0.151824	0.00432851	0.0212265
AT2G36950	579.115	-0.477165	0.223295	0.0106431	0.0427883
AT2G36970	1037.58	-2.09918	0.260894	5.56311e-17	7.60707e-15
AT2G36980	51.2525	1.04816	0.309529	7.43214e-05	0.000780938
AT2G37035	556.094	-0.58238	0.161946	8.98073e-05	0.000915888
AT2G37040	4261.64	0.57125	0.263687	0.0071279	0.0313862
AT2G37090	74.1957	0.760146	0.310215	0.00210456	0.0120079
AT2G37100	126.967	-0.534179	0.263768	0.0115347	0.0455609
AT2G37130	745.555	-3.51714	0.398249	9.19829e-21	2.12523e-18
AT2G37170	2140.15	-1.78097	0.228675	2.67023e-16	3.27282e-14
AT2G37190	2990.66	0.67525	0.172869	2.09353e-05	0.000266343
AT2G37200	1124.68	0.756278	0.155475	2.2428e-07	5.01473e-06
AT2G37240	1959.88	0.477648	0.118954	2.35179e-05	0.000294354
AT2G37300	237.882	0.925301	0.267674	6.21466e-05	0.000671979
AT2G37340	2908.3	0.668225	0.195712	0.000122466	0.00118293
AT2G37430	11.9292	-0.485009	0.978909	0.00722098	0.0317266
AT2G37460	428.717	-2.20683	0.263019	2.46404e-18	4.12747e-16
AT2G37530	62.0272	1.15398	0.468821	0.000883415	0.00604673
AT2G37570	1331.62	-0.423245	0.127589	0.000417027	0.00327065
AT2G37580	295.506	-0.843731	0.198071	2.88872e-06	4.68654e-05
AT2G37620	893.123	-0.536232	0.171536	0.000531199	0.00397825
AT2G37640	1826.37	-1.03087	0.264629	8.02224e-06	0.000115761
AT2G37670	16.101	1.29301	0.643614	0.00235817	0.0131343
AT2G37710	6574.18	-0.829347	0.173694	1.97578e-07	4.48252e-06
AT2G37720	13.4558	-1.41611	0.997991	0.0057871	0.0266011
AT2G37760	795.067	0.768971	0.182576	4.33148e-06	6.72853e-05
AT2G37790	950.98	0.710464	0.12153	1.10674e-09	4.31973e-08
AT2G37870	1966.2	6.04021	0.794708	2.11566e-17	3.08166e-15
AT2G37900	216.183	1.72839	0.297895	3.61698e-10	1.54728e-08
AT2G37940	2095.19	-1.1383	0.230899	7.13505e-08	1.83639e-06
AT2G37990	1372.28	0.438019	0.176817	0.00539058	0.0251991
AT2G38010	1441.58	-0.481091	0.157343	0.000858869	0.00590833
AT2G38110	762.922	-1.22887	0.186163	3.23166e-12	2.05569e-10
AT2G38120	1667.57	-0.547259	0.278918	0.0114549	0.0453169
AT2G38170	9403.62	0.784867	0.159252	1.45218e-07	3.41008e-06
AT2G38180	294.774	0.41585	0.149683	0.00254517	0.0139897
AT2G38210	417.121	-0.861166	0.3366	0.00117379	0.00756956
AT2G38230	6767.3	-0.739215	0.170682	2.63224e-06	4.34764e-05
AT2G38290	1444.56	-1.1973	0.197777	1.30088e-10	5.95649e-09
AT2G38310	1245.4	-2.53021	0.426214	4.24428e-11	2.18195e-09
AT2G38330	1056.36	-0.370703	0.133403	0.00333589	0.0173447
AT2G38360	847.231	-0.523099	0.155025	0.000242345	0.00209065
AT2G38430	54.8645	0.723338	0.288544	0.00206171	0.0118137
AT2G38500	98.8143	-1.60901	0.393534	2.33549e-06	3.93179e-05
AT2G38530	1327.56	2.27065	0.67243	1.30035e-05	0.000176372
AT2G38540	33520.4	0.758513	0.23453	0.000190889	0.00171451
AT2G38550	3376.22	0.3246	0.118443	0.00385201	0.0194155
AT2G38640	249.484	-0.774541	0.242057	0.000215958	0.00190477
AT2G38670	3253.02	0.325507	0.110177	0.00194262	0.0112662
AT2G38695	154.793	0.534149	0.215792	0.00404154	0.0201236
AT2G38700	1119.63	-0.42594	0.139747	0.00105921	0.00696245
AT2G38740	1508.39	-0.348715	0.108273	0.000735154	0.00519779
AT2G38750	442.472	-0.432202	0.192465	0.00989448	0.0404988
AT2G38800	2169.9	0.550946	0.187596	0.000960374	0.00644557
AT2G38820	303.739	2.51429	0.451356	6.08491e-10	2.49109e-08
AT2G38860	1312.81	-1.95182	0.230774	1.23279e-18	2.17371e-16
AT2G38940	92.5767	-2.17952	0.263407	8.45351e-18	1.2873e-15
AT2G38950	1019.65	0.296207	0.12105	0.00971482	0.0399422
AT2G38995	385.108	-0.513523	0.220528	0.00603937	0.0274593
AT2G39000	2096.04	-0.599192	0.119922	1.73406e-07	3.98358e-06
AT2G39030	518.315	2.71612	0.384331	4.34655e-14	3.671e-12
AT2G39110	30.8921	0.810966	0.4026	0.0050634	0.0240384
AT2G39180	110.896	-0.7111	0.403456	0.00982916	0.0403388
AT2G39210	621.922	-0.779115	0.354324	0.00353594	0.0181362
AT2G39220	641.704	-0.955746	0.207605	4.60389e-07	9.39522e-06
AT2G39240	70.3155	0.987835	0.307989	0.000139183	0.00131533
AT2G39250	580.865	1.04788	0.252687	3.18611e-06	5.09905e-05
AT2G39310	238.625	1.18768	0.361763	7.65572e-05	0.000799001
AT2G39710	889.122	-0.52023	0.148546	0.000155301	0.00144456
AT2G39730	160909	-0.819729	0.192247	2.78326e-06	4.55217e-05
AT2G39750	1723.12	-0.61351	0.137877	2.12105e-06	3.60705e-05
AT2G39770	5560.34	-0.739717	0.199908	4.15198e-05	0.000477537
AT2G39800	8302.44	3.52215	0.354593	1.51565e-25	6.77024e-23
AT2G39805	660.353	0.351112	0.150056	0.0105611	0.042515
AT2G39890	1250.86	-0.888205	0.139495	3.40659e-11	1.78788e-09
AT2G39920	822.333	0.892137	0.241113	2.54295e-05	0.000314365
AT2G39940	1605.52	-0.309844	0.132249	0.0120035	0.0469877
AT2G39970	1947.04	-0.514461	0.135137	4.94993e-05	0.000554132
AT2G40060	3151.22	0.396436	0.138926	0.00213163	0.0121211
AT2G40095	151.476	-1.54524	0.345524	4.77371e-07	9.70235e-06
AT2G40100	8147.6	-1.23448	0.126827	1.99034e-23	7.14425e-21
AT2G40110	241.571	-0.4667	0.185453	0.00441653	0.0215844
AT2G40140	2202.88	-0.86829	0.396671	0.00259585	0.0142143
AT2G40300	1582.15	-0.321775	0.137205	0.0115012	0.0454733
AT2G40330	67.3372	-3.62621	0.52215	2.20845e-13	1.74772e-11
AT2G40350	55.9307	0.644424	0.301219	0.00625463	0.0282908
[truncated: 3,241 more rows]

## Sheet: Supplementary Table S4
Supplementary Table S4 Differentially expressed genes between ddc and Col-0 under Control treatment
gene	baseMean	log2FoldChange	lfcSE	pvalue	padj
AT1G01360	814.331	-0.560192	0.217504	0.000716864	0.0159047
AT1G01560	102.475	1.34534	0.647909	0.000877102	0.0185196
AT1G01640	223.092	-0.444321	0.198455	0.00255249	0.0410132
AT1G01680	26.5457	1.4102	0.838446	0.00198827	0.0340429
AT1G01720	1643.51	-0.771254	0.246346	9.9976e-05	0.0032228
AT1G02220	166.676	1.81142	0.377963	5.57128e-08	5.13708e-06
AT1G02280	1185.92	0.332907	0.139641	0.00325582	0.0486221
AT1G02300	904.292	0.52126	0.138281	1.69758e-05	0.000749959
AT1G02400	65.8636	1.37031	0.474014	0.000116532	0.00366003
AT1G02820	173	-0.583977	0.290811	0.00286699	0.0446581
AT1G02880	848.665	-0.533155	0.155434	5.65785e-05	0.00202364
AT1G03130	20605.2	0.652099	0.21647	0.000173789	0.00507015
AT1G03495	1933.3	-2.66719	0.242849	2.00146e-29	1.54736e-26
AT1G03850	55.0868	2.0061	0.742707	0.000104381	0.00334102
AT1G03940	2563.62	-2.66985	0.288195	8.65191e-22	4.3478e-19
AT1G04250	531.515	-1.07891	0.205073	8.01183e-09	8.89756e-07
AT1G04280	239.962	0.61137	0.304162	0.00242773	0.0395781
AT1G04425	69.5749	1.09603	0.34074	5.91562e-05	0.00209348
AT1G04440	1254.85	0.511608	0.126863	6.02726e-06	0.000301378
AT1G04570	439.673	-1.5146	0.415751	1.06049e-05	0.000502757
AT1G04600	19.4537	1.76114	0.529191	3.80464e-05	0.0014567
AT1G04660	111.623	-0.720535	0.369543	0.00223879	0.0371917
AT1G04730	81.6832	0.572593	0.279848	0.00261807	0.0417665
AT1G05030	387.875	-0.904334	0.157714	6.25599e-10	8.98227e-08
AT1G06000	2078.13	-0.668955	0.190407	3.43181e-05	0.00135172
AT1G06080	257.624	0.895393	0.434995	0.0014554	0.0270378
AT1G06570	1903.38	-0.569661	0.29263	0.00293229	0.0453749
AT1G06640	4771.32	-0.878156	0.270409	5.52083e-05	0.00199594
AT1G06950	3109.66	0.423921	0.100581	3.75205e-06	0.000205504
AT1G07090	1061.3	-0.850731	0.158741	4.81939e-09	5.69851e-07
AT1G07180	956.887	-0.760674	0.159862	1.27628e-07	1.06893e-05
AT1G07890	34994.9	-0.366339	0.135262	0.00110893	0.0219181
AT1G08450	2977.75	0.819089	0.154219	6.92385e-09	7.77522e-07
AT1G08630	528.279	-0.856175	0.399678	0.0010809	0.0215975
AT1G09180	97.5755	-1.36196	0.339798	2.72078e-06	0.000158065
AT1G09390	242.81	0.685894	0.303119	0.00120786	0.0234947
AT1G09480	116.277	-0.557392	0.233897	0.00127609	0.0244525
AT1G09500	483.509	-1.51314	0.477378	3.69487e-05	0.00143103
AT1G09530	660.673	0.500204	0.19327	0.000906885	0.0190087
AT1G09932	132.369	2.60399	0.496731	5.78332e-09	6.71969e-07
AT1G10340	240.111	1.46289	1.28697	0.00298087	0.0459145
AT1G11580	1175.51	-0.51112	0.207397	0.00121101	0.0235193
AT1G11592	337.96	-0.445424	0.152718	0.000423977	0.0105606
AT1G11840	16997.1	-0.499989	0.116449	1.94095e-06	0.000121542
AT1G12090	31195.1	0.337137	0.124207	0.00130396	0.0248445
AT1G12420	271.248	0.643873	0.242614	0.000490871	0.0118451
AT1G12730	261.079	-0.857511	0.188176	3.20753e-07	2.42385e-05
AT1G12800	2864.6	0.455259	0.155578	0.000382407	0.00971778
AT1G12810	1182.18	-0.388824	0.134962	0.000587803	0.0136594
AT1G12950	42.0828	-1.19884	0.545132	0.000873801	0.0184693
AT1G13280	2945.29	-0.381098	0.13943	0.000932048	0.0193818
AT1G13430	16.1221	-1.3884	0.910554	0.00270115	0.0426854
AT1G13470	703.125	1.40025	0.312905	3.68267e-07	2.71155e-05
AT1G13650	273.203	1.24331	0.399179	8.07248e-05	0.00271346
AT1G13750	414.268	0.979596	0.196404	3.4737e-08	3.40609e-06
AT1G13810	333.824	-0.467308	0.174205	0.000777682	0.0169179
AT1G14130	345.609	-0.450807	0.160257	0.000547373	0.012914
AT1G14250	338.363	-3.31005	0.780262	5.98956e-07	4.16596e-05
AT1G14880	2483.59	1.45145	0.392571	9.58807e-06	0.000459075
AT1G15380	57.7669	-2.16418	0.828998	0.000137406	0.00415957
AT1G15410	1763.94	-1.09167	0.125675	2.06038e-19	8.62827e-17
AT1G15830	102.257	0.898519	0.391692	0.000823566	0.0177053
AT1G15950	5033.64	-0.423758	0.173742	0.00181099	0.0318206
AT1G16260	374.105	0.637303	0.283853	0.00145379	0.027033
AT1G16660	114.813	11.272	2.80861	8.9606e-18	3.39843e-15
AT1G16720	3017.28	0.346627	0.146619	0.00311097	0.0473022
AT1G16730	333.725	-1.05677	0.229116	2.14693e-07	1.69903e-05
AT1G17020	351.383	-1.34893	0.459474	8.24017e-05	0.00275142
AT1G17170	73.9296	-0.710765	0.324218	0.00136839	0.0257547
AT1G17275	9.94597	4.98529	2.54033	0.000296044	0.00786099
AT1G17277	13.397	7.44801	2.79136	2.31079e-06	0.000139069
AT1G17290	4808.9	0.335094	0.126781	0.00149857	0.0275849
AT1G17510	645.763	-0.34061	0.136658	0.0022352	0.0371628
AT1G17850	427.373	0.47278	0.212817	0.00238564	0.0390822
AT1G18620	531.271	1.05534	0.314273	3.68863e-05	0.00143103
AT1G18710	541.672	0.677146	0.288701	0.00103137	0.0208733
AT1G19140	713.08	-0.467592	0.149258	0.000191449	0.00546637
AT1G19340	124.664	0.577035	0.262562	0.001854	0.0323781
AT1G19570	23183.8	-0.694366	0.103188	1.3829e-12	3.02148e-10
AT1G19630	397.901	-1.02249	0.2313	4.42084e-07	3.17369e-05
AT1G19715	1510.62	0.321236	0.1203	0.00168617	0.0302053
AT1G20350	106.357	0.95534	0.478143	0.00148648	0.0275087
AT1G20390	88.3222	1.03696	0.430244	0.000596187	0.0138223
AT1G20470	206.524	-1.09978	0.48168	0.000738538	0.0162957
AT1G20560	1690.2	-0.306552	0.106785	0.000942355	0.0195281
AT1G20610	114.513	0.557358	0.2269	0.00107486	0.0215352
AT1G20795	10.468	2.75799	1.31267	0.000679201	0.0152377
AT1G21500	4311.7	0.619607	0.291709	0.00186992	0.0324868
AT1G21910	77.6105	0.065714	0.2034	0.00306768	0.0469281
AT1G21920	832.134	0.703921	0.358673	0.00209132	0.0354149
AT1G22550	113.278	-1.08462	0.302772	1.5507e-05	0.000700462
AT1G22690	641.8	0.469293	0.206869	0.00215996	0.0362415
AT1G22790	1247.23	-0.401384	0.128293	0.000252142	0.00689566
AT1G23020	527.255	0.682976	0.196604	3.61069e-05	0.00140929
AT1G23040	519.767	-0.517917	0.223655	0.00162451	0.0292863
AT1G23080	4871.12	-0.388462	0.154907	0.00171785	0.030585
AT1G23205	145.008	0.582048	0.26168	0.00173898	0.0308263
AT1G23800	555.826	-0.932302	0.175595	6.73266e-09	7.60299e-07
AT1G24020	10662.4	-0.654132	0.170567	8.31186e-06	0.000403567
AT1G24147	990.563	1.18006	0.747966	0.0027154	0.0428097
AT1G24148	1933.41	-0.456436	0.183579	0.00131462	0.0249766
AT1G24150	126.475	0.740218	0.423237	0.00300725	0.0461441
AT1G24380	9.3231	0.118128	0.245541	0.00117346	0.0229453
AT1G24490	1469.47	-0.440001	0.159916	0.00070164	0.0156303
AT1G25430	336.485	1.0671	0.176227	8.01453e-11	1.41316e-08
AT1G25550	674.716	3.19458	0.758757	8.50329e-07	5.69749e-05
AT1G26558	231.654	5.76747	0.39144	9.17452e-51	1.84417e-47
AT1G27030	2687.44	-0.635084	0.147613	1.31132e-06	8.44834e-05
AT1G27130	4877.44	-0.400452	0.149036	0.00101447	0.0207234
AT1G27565	5.12912	3.11452	1.44503	0.00113718	0.0223882
AT1G27710	126.617	-0.0736302	0.208276	0.00172511	0.0306702
AT1G28230	2885.56	-0.507943	0.1373	2.61996e-05	0.0010865
AT1G28580	1750.81	0.360952	0.127364	0.000799505	0.0172991
AT1G28680	1210.82	-0.433469	0.131763	0.000123766	0.00384517
AT1G29630	62.8367	1.03613	0.285622	1.51091e-05	0.000685571
AT1G29640	90.6523	-0.218499	0.435774	0.003173	0.0478832
AT1G29650	23.9238	8.24678	2.76128	7.01936e-08	6.35569e-06
AT1G29910	129282	0.58466	0.22586	0.000663117	0.0149768
AT1G29920	79395.5	1.08837	0.237429	2.41261e-07	1.88192e-05
AT1G29930	639175	0.74715	0.244404	0.000125134	0.00387567
AT1G30160	250.501	-0.9587	0.202091	1.12632e-07	9.59331e-06
AT1G30360	11875.3	0.523889	0.239824	0.00210015	0.0355048
AT1G30410	271.296	0.88029	0.192183	2.66769e-07	2.04691e-05
AT1G30500	1129.74	-0.563675	0.22149	0.000795652	0.0172343
AT1G30530	2397.75	-0.697947	0.155904	6.09688e-07	4.22598e-05
AT1G30900	151.703	1.22677	0.330907	8.55939e-06	0.000412595
AT1G31173	85.6429	1.51206	0.471937	4.36743e-05	0.001644
AT1G31570	55.666	5.51798	0.69487	2.08185e-16	7.09275e-14
AT1G31812	15794.9	-0.363112	0.136803	0.00124614	0.0240391
AT1G32090	325.009	0.615525	0.180345	4.98105e-05	0.00183042
AT1G32440	1113	0.49356	0.128723	1.41374e-05	0.000648804
AT1G32520	779.2	-0.608527	0.183742	7.1981e-05	0.0024818
AT1G32540	290.277	1.05115	0.192474	2.76229e-09	3.51422e-07
AT1G32640	3168.34	-0.601296	0.228925	0.000585958	0.0136501
AT1G32830	5.36283	0.0581684	0.19998	0.00153961	0.0282113
AT1G32900	5378.66	-1.53368	0.244109	1.70663e-11	3.26715e-09
AT1G32928	42.6093	1.38411	0.674308	0.00114201	0.0224614
AT1G33430	59.1421	-1.7694	0.684801	0.000322767	0.0084259
AT1G33570	10.2211	7.12643	2.86905	1.18664e-05	0.000554711
AT1G33580	11.3998	7.5027	2.81535	2.45979e-06	0.000144998
AT1G33720	105.123	1.12592	0.430318	0.000340771	0.00881574
AT1G33811	971.854	0.365214	0.155896	0.0029224	0.0452916
AT1G33840	144.353	7.39646	0.632586	2.03888e-31	1.70765e-28
AT1G33960	35.781	1.44737	0.984062	0.00269896	0.0426843
AT1G34060	2746.04	-1.33527	0.262622	1.34689e-08	1.42494e-06
AT1G34310	7.34379	3.84764	1.33707	0.000330763	0.00858257
AT1G34580	141.975	-2.05713	0.351067	1.72531e-10	2.70942e-08
AT1G35190	845.249	-0.839557	0.182544	2.62485e-07	2.02931e-05
AT1G35260	109.347	-1.08917	0.352665	8.37958e-05	0.00279333
AT1G35310	283.865	-0.683002	0.225491	0.000156111	0.00462148
AT1G35710	1576.9	1.95157	0.300003	2.89459e-12	6.00419e-10
AT1G36185	423.96	11.0052	1.31457	1.87694e-20	8.57463e-18
AT1G36675	14.4939	8.05586	2.67317	7.64453e-08	6.79923e-06
AT1G36680	38.4706	7.90225	1.42959	1.32201e-10	2.19618e-08
AT1G36920	7.54815	6.34163	2.46043	4.95682e-06	0.000258127
AT1G36975	12.113	7.67181	2.7427	5.54495e-07	3.92461e-05
AT1G37110	11.1151	7.32736	2.69671	1.14185e-06	7.52535e-05
AT1G44446	2717.48	0.578514	0.16277	3.15715e-05	0.0012667
AT1G44900	271.88	0.506981	0.213558	0.0014947	0.0275642
AT1G45035	10.6545	7.49575	2.65289	2.90751e-07	2.2222e-05
AT1G45145	1308.68	0.643641	0.26359	0.000816624	0.0175749
AT1G45163	350.123	-1.20545	0.220456	2.58914e-09	3.31492e-07
AT1G45191	547.369	-1.27018	0.253363	2.22496e-08	2.2362e-06
AT1G45201	10461.8	-1.07627	0.235372	2.66798e-07	2.04691e-05
AT1G46554	631.77	-0.638135	0.198699	9.53441e-05	0.00310618
AT1G47265	58.4525	5.00375	0.594542	6.53347e-18	2.57508e-15
AT1G47360	20.9837	8.18095	2.61283	3.45274e-09	4.25789e-07
AT1G47510	38.5273	-1.90568	0.817722	0.000455189	0.0111176
AT1G47650	40.0425	9.28507	2.67066	3.39462e-12	6.89245e-10
AT1G47870	320.269	0.514534	0.164634	0.000173759	0.00507015
AT1G48390	30.6493	-0.953363	0.521873	0.00235875	0.0387996
AT1G48580	17.2798	-2.34148	0.645214	1.2594e-05	0.000586
AT1G48680	23.5388	8.318	2.61972	1.36558e-09	1.87686e-07
AT1G49050	665.792	0.708258	0.152303	2.41548e-07	1.88192e-05
AT1G49130	176.447	1.8985	0.351228	2.36661e-09	3.06911e-07
AT1G49475	93.6896	-0.754435	0.369588	0.00175459	0.031074
AT1G49500	513.151	3.36787	0.827792	7.52427e-07	5.05837e-05
AT1G49790	10.5566	-0.290705	1.30723	0.00200779	0.0342312
AT1G51070	1208.07	0.38412	0.160346	0.00237011	0.0388621
AT1G51090	5337.88	-0.565944	0.18896	0.000213281	0.00596266
AT1G51270	243.161	1.15404	0.253383	2.58736e-07	2.00805e-05
AT1G51400	10192.6	0.680706	0.26835	0.000683449	0.0153155
AT1G51660	1134.57	-0.497902	0.133805	2.1902e-05	0.000940711
AT1G52000	1483.77	-1.10483	0.24706	4.11005e-07	2.98253e-05
AT1G52030	938.032	-1.37456	0.258465	4.29933e-09	5.1749e-07
AT1G52410	1334.83	-0.516224	0.244376	0.00259899	0.0415611
AT1G53100	95.9712	1.93735	0.557649	1.66115e-05	0.000738735
AT1G53480	682.154	6.03345	0.272565	2.75625e-110	1.84678e-106
AT1G53490	67.92	2.27627	0.318864	5.01931e-14	1.32754e-11
AT1G53800	998.475	0.439364	0.206469	0.00337153	0.0499788
AT1G53810	316.357	12.9373	2.79786	1.95038e-23	1.17795e-20
AT1G53870	291.275	0.644802	0.352856	0.00320149	0.0482047
AT1G54020	116.896	-1.15854	0.377146	7.68958e-05	0.00260216
AT1G54040	2071.51	-1.20545	0.185881	3.95957e-12	7.88032e-10
AT1G54120	28.8358	-1.14619	0.828528	0.00332697	0.049391
AT1G54130	5003.45	-0.340443	0.143945	0.00331705	0.0492801
AT1G54200	230.892	-0.970261	0.195078	3.89993e-08	3.76887e-06
AT1G54340	1323.75	-0.296274	0.116028	0.00280562	0.0438679
AT1G54570	1691.14	-0.875612	0.32372	0.000269344	0.00725747
AT1G54740	158.703	0.99462	0.408038	0.000544403	0.0128742
AT1G54820	528.765	0.670968	0.32891	0.00186601	0.0324731
AT1G55320	299.347	-0.595132	0.251924	0.00120857	0.0234947
AT1G55490	6887.2	0.567491	0.157321	2.7674e-05	0.00113348
AT1G55670	60651.1	0.535289	0.218325	0.00110074	0.0218205
AT1G55760	1277.79	-0.714702	0.308843	0.000977107	0.0201238
AT1G56090	279.234	-1.14389	0.303679	7.12213e-06	0.000350029
AT1G56120	284.208	0.954619	0.204935	1.87092e-07	1.51642e-05
AT1G56600	6642.46	-1.11977	0.323388	2.06701e-05	0.000891609
AT1G56650	2138.06	-1.6524	0.382378	4.56921e-07	3.26853e-05
AT1G57620	491.237	-1.01011	0.167575	9.36945e-11	1.6097e-08
AT1G58200	1252.06	0.432265	0.123919	6.56511e-05	0.00229905
AT1G58225	113.196	1.58633	0.397767	2.07564e-06	0.000127983
AT1G58280	290.631	-0.637975	0.225595	0.000315314	0.00827433
AT1G58561	438.072	2.44016	0.297594	7.70563e-18	2.97867e-15
AT1G58590	162.364	-0.995176	0.239333	1.72263e-06	0.000109577
AT1G58602	2643.43	-0.642513	0.249881	0.000597358	0.0138335
AT1G58983	22.2315	-0.00483191	0.18691	2.04492e-05	0.000883977
AT1G59540	117.771	0.677528	0.226733	0.000187012	0.00538556
AT1G59770	95.8352	11.0163	2.79303	5.18757e-17	1.86206e-14
AT1G59930	17.8706	4.40904	1.12183	5.67671e-06	0.00028945
AT1G60190	913.643	-0.963169	0.324649	0.000117345	0.00367407
AT1G61070	28.5351	-5.00555	1.53641	2.85869e-05	0.00116557
AT1G61100	879.18	0.730547	0.411153	0.00287746	0.0447676
AT1G61510	5.42744	6.00486	2.56268	3.41023e-05	0.00134674
AT1G61800	2103.5	-1.70812	0.634211	0.000192908	0.00548463
AT1G61850	563.072	0.456824	0.137629	0.000107827	0.00342526
AT1G61920	9.0961	2.14986	1.04322	0.00157133	0.0286208
AT1G61930	249.837	-1.89669	0.405365	1.19428e-07	1.00866e-05
AT1G62540	816.767	-1.25165	0.190962	2.8974e-12	6.00419e-10
AT1G62560	3473.48	-0.537296	0.210381	0.000862763	0.0182938
AT1G62710	1939.49	-0.983383	0.193565	2.09187e-08	2.113e-06
AT1G62760	15.4256	-5.5947	1.1035	1.14514e-07	9.71239e-06
AT1G62770	151.391	-2.21759	0.312435	4.9444e-14	1.32516e-11
AT1G62940	45.8787	-2.01906	0.951152	0.00118864	0.0231744
AT1G62990	242.313	-0.6187	0.171406	2.49368e-05	0.00105085
AT1G63020	317.554	0.687092	0.300757	0.00110034	0.0218205
AT1G63540	6.2516	0.0976139	0.225781	0.000344146	0.00889161
AT1G63860	219.199	1.09875	0.627348	0.00185616	0.0323878
AT1G63940	1593.15	0.435581	0.175009	0.0014517	0.0270191
AT1G64105	456.511	-0.40019	0.159802	0.00163759	0.0294692
AT1G64360	6604.57	-1.14237	0.208901	2.27924e-09	3.0341e-07
AT1G64720	23187.7	0.944318	0.204957	1.92457e-07	1.55365e-05
AT1G64780	1282.65	-1.23003	0.188896	3.88736e-12	7.81398e-10
AT1G64900	5148.46	-0.703266	0.16749	1.91606e-06	0.000120358
AT1G64970	2945.72	-0.537414	0.153572	4.43331e-05	0.00166568
AT1G65060	702.983	-0.543631	0.193851	0.000422564	0.0105384
AT1G65730	58.7402	-0.857585	0.513938	0.00262206	0.041797
AT1G65790	501.674	1.09793	0.321977	3.02629e-05	0.00122397
AT1G65845	105.677	1.87564	0.428913	3.58885e-07	2.65219e-05
AT1G65890	181.93	-1.23027	0.272148	3.15004e-07	2.3894e-05
AT1G66230	78.7715	1.07682	0.435964	0.000509262	0.012172
AT1G66350	1072.96	-0.551243	0.207001	0.000599951	0.0138539
AT1G66370	13.5744	-2.19268	0.782372	0.000170597	0.00499153
AT1G66390	1524.63	-2.6845	0.616146	3.40901e-07	2.54738e-05
AT1G66880	721.763	1.05538	0.330185	6.02956e-05	0.00212632
AT1G66920	378.314	1.04812	0.264582	3.68435e-06	0.000202347
AT1G66960	51.4883	2.20322	0.69131	3.72839e-05	0.00143866
AT1G67105	1124.03	3.65786	0.581618	1.36565e-11	2.63952e-09
AT1G67330	154.259	0.601561	0.243045	0.000902977	0.0189465
AT1G67340	1165.69	-0.761436	0.168008	3.94489e-07	2.8835e-05
AT1G67360	6975.01	-1.0563	0.245345	9.79994e-07	6.50128e-05
AT1G67365	423.611	-0.738438	0.215449	3.83741e-05	0.00146368
AT1G67750	2433.15	-0.471868	0.22162	0.00285873	0.0445797
AT1G67820	269.413	-1.22185	0.181275	8.81788e-13	1.94778e-10
AT1G67910	150.584	1.392	0.530388	0.00026206	0.00710886
AT1G67940	1161.47	-0.662188	0.141953	2.26518e-07	1.78558e-05
AT1G68190	299.646	0.698205	0.351147	0.00228455	0.0377646
AT1G68470	449.771	-0.554184	0.197812	0.00039267	0.00990681
AT1G68520	6522.11	1.55003	0.752264	0.00108763	0.0216529
AT1G68540	324.152	-0.655648	0.183452	2.547e-05	0.00106439
AT1G68590	5595.08	0.509549	0.190083	0.000634336	0.0145391
AT1G68660	4498.68	-0.394149	0.143124	0.000843798	0.0180416
AT1G68670	825.913	1.43509	0.405992	1.57107e-05	0.000708074
AT1G68810	357.097	-0.535542	0.215079	0.00102064	0.0208284
AT1G68890	818.826	0.643198	0.1832	3.28948e-05	0.00130418
AT1G69760	486.583	0.975174	0.398829	0.000572438	0.0133953
AT1G69770	244.37	-0.524077	0.181518	0.000355845	0.00913517
AT1G69790	157.891	-1.03716	0.373091	0.000207532	0.00584259
AT1G70000	647.458	-1.0788	0.289506	9.82571e-06	0.000468025
AT1G70010	27.8052	7.88297	2.66993	8.32469e-08	7.37157e-06
AT1G70270	115.956	-0.988351	0.475439	0.00116129	0.0227619
AT1G70640	505.801	-1.02217	0.184412	1.7153e-09	2.31404e-07
AT1G70810	1949.4	-0.342317	0.137994	0.00230515	0.0380114
AT1G70830	13966.1	-0.715938	0.256076	0.000228287	0.0063033
AT1G70890	4007.33	-0.770086	0.222194	3.25225e-05	0.00129453
AT1G71050	509.55	-0.704268	0.201321	3.02046e-05	0.00122397
AT1G71130	791.247	-0.400404	0.158217	0.00148773	0.0275087
AT1G71720	662.026	0.62023	0.154532	4.94064e-06	0.000258127
AT1G71920	212.259	5.04822	0.380653	9.18217e-42	1.31836e-38
AT1G72030	2109.79	-0.562992	0.15935	3.58633e-05	0.00140251
AT1G72060	24.4798	2.31798	0.845906	9.84585e-05	0.00319728
AT1G72120	438.249	-0.680107	0.193226	2.9478e-05	0.00119947
AT1G72260	122.089	-1.82288	0.345666	5.66029e-09	6.61497e-07
AT1G72330	626.013	0.314935	0.121642	0.00218709	0.0364835
AT1G73480	1302.81	0.994044	0.260557	6.28476e-06	0.000312698
AT1G73630	466.716	-0.582414	0.24153	0.00101183	0.0206906
AT1G73700	155.234	-0.783918	0.26768	0.000191331	0.00546637
AT1G73805	530.873	1.00131	0.453211	0.000863004	0.0182938
AT1G73870	244.834	2.00472	0.351914	3.26136e-10	4.92907e-08
AT1G74010	183.479	-0.985456	0.364157	0.000269109	0.00725747
AT1G74420	89.4446	-0.894294	0.369991	0.000654286	0.0148273
AT1G74440	172.853	1.00641	0.477255	0.00108494	0.0216529
AT1G74670	1197.37	0.838993	0.373958	0.000941824	0.0195281
AT1G74710	311.769	0.650997	0.305084	0.00179036	0.0315408
AT1G74810	355.789	-1.46566	0.202459	2.13076e-14	6.03246e-12
AT1G75040	1404.18	1.12816	0.422918	0.000227669	0.00629488
AT1G75190	153.243	1.12291	0.364855	8.46897e-05	0.00281845
AT1G75270	1116.05	-0.479755	0.144426	9.93279e-05	0.00321512
AT1G75280	4098.09	-0.741838	0.151855	7.16648e-08	6.4598e-06
AT1G75300	172.917	-0.790223	0.325712	0.000623713	0.0143283
AT1G75390	220.615	-1.07534	0.278173	4.94749e-06	0.000258127
AT1G75450	62.0729	-1.10323	0.307021	1.60463e-05	0.000721581
AT1G75750	1202.26	0.869966	0.256039	3.76392e-05	0.00144387
AT1G76040	252.944	0.675863	0.343545	0.00224607	0.0372818
AT1G76100	5952.1	0.649399	0.221555	0.000214161	0.00597895
AT1G76570	654.981	-0.710537	0.150333	1.60846e-07	1.31966e-05
AT1G76610	45.2801	-1.07898	0.436928	0.000526279	0.0125044
AT1G76670	5320.6	-0.264938	0.101778	0.00281285	0.0439325
AT1G76690	888.675	-1.25107	0.184659	6.27309e-13	1.44937e-10
AT1G76790	1485.43	-0.754989	0.243934	0.00010637	0.00339387
AT1G76955	584.115	-0.631928	0.18514	5.59882e-05	0.00201327
AT1G77510	1720.24	0.321654	0.117953	0.00140151	0.0262551
AT1G77520	121.371	-1.20539	0.41689	0.000142254	0.00428702
AT1G77640	20.7278	3.71486	1.8108	0.000135359	0.00410715
AT1G78490	2337.55	-0.715136	0.179321	4.54302e-06	0.000241579
AT1G78820	1897.49	0.721045	0.216458	5.00088e-05	0.00183436
AT1G78830	3163.2	1.38879	0.744532	0.00126416	0.0243085
AT1G78850	1883.22	1.63396	0.398339	1.26628e-06	8.21079e-05
AT1G79410	396.006	-0.718123	0.175233	2.36796e-06	0.000141661
AT1G79840	593.272	-0.560238	0.171783	9.40848e-05	0.00307645
AT1G79900	234.95	-1.23411	0.477283	0.000319071	0.00834711
AT1G80130	18229.4	-1.42293	0.279871	8.52942e-09	9.42033e-07
AT1G80190	93.823	0.629152	0.272965	0.00130242	0.0248386
AT1G80300	7485.47	-0.692326	0.19322	2.22133e-05	0.000949237
AT1G80420	369.748	0.578638	0.213174	0.000505737	0.0121022
AT1G80920	3935.79	1.20703	0.385331	6.9047e-05	0.00239709
AT2G01422	977.833	8.87815	0.477631	1.77467e-76	5.94546e-73
AT2G01850	1576.7	0.723507	0.376448	0.00239787	0.0392185
AT2G01860	97.1936	0.940369	0.452828	0.00138283	0.0259536
AT2G02103	11.6206	7.02369	2.50135	5.66176e-07	3.99323e-05
AT2G02110	8.02181	6.49192	2.64217	1.29639e-05	0.000599052
AT2G02130	2146.87	-0.89479	0.268666	4.33258e-05	0.00163395
AT2G02400	578.24	-0.566746	0.169786	7.21602e-05	0.00248372
AT2G02710	613.622	0.642661	0.343558	0.00286819	0.0446581
AT2G02810	356.509	0.531871	0.228616	0.00150497	0.0276774
AT2G03070	372.743	0.675513	0.199479	4.91947e-05	0.00181443
AT2G04050	57.5737	-1.21427	0.354489	2.64475e-05	0.00109387
AT2G04110	896.492	-1.82019	0.143148	2.2304e-38	2.49074e-35
AT2G04160	1466.94	0.464109	0.205153	0.00218284	0.036443
AT2G04170	215.318	-0.97697	0.174573	1.33401e-09	1.8493e-07
AT2G04450	162.97	1.17517	0.332781	1.51588e-05	0.000686275
AT2G04460	289.202	3.89928	0.456783	6.86626e-20	2.93657e-17
AT2G04495	55.916	1.02668	0.535061	0.00160058	0.0289328
AT2G04670	8.14097	4.18366	1.24464	9.99146e-05	0.0032228
AT2G05030	6.54353	6.40083	2.673	2.20546e-05	0.000945243
AT2G05040	216.662	8.55947	0.863856	2.63922e-22	1.43381e-19
AT2G05070	51014.4	0.584992	0.243922	0.00109997	0.0218205
AT2G05160	52.1789	1.18949	0.412354	0.000152666	0.00453957
AT2G05230	527.99	0.6105	0.205155	0.000210545	0.00590261
AT2G05240	17.2287	8.22443	2.63783	4.35753e-09	5.18288e-07
AT2G05250	681.203	-0.678024	0.215006	0.000109809	0.00348149
AT2G05440	189.577	1.67936	0.461107	1.20274e-05	0.000560933
AT2G05520	48072.2	0.881258	0.321709	0.000285609	0.00761409
AT2G05540	418.204	1.88683	0.344226	1.7365e-09	2.32703e-07
AT2G05632	138.414	-0.53276	0.242053	0.00203451	0.0346084
AT2G05660	10.4603	6.82507	2.67083	5.3097e-06	0.000272968
AT2G05914	48.4153	1.50399	0.402506	8.02431e-06	0.000391497
AT2G07180	1637.69	0.626069	0.18959	7.4806e-05	0.0025486
AT2G07213	7.81314	4.21544	1.31627	0.000128879	0.00396115
AT2G11810	388.483	-0.692975	0.354433	0.00217117	0.0362781
AT2G12190	238.725	-0.643536	0.269379	0.00102538	0.0208468
AT2G12460	51.3374	0.694841	0.386408	0.00319818	0.0481909
AT2G13431	11.9126	1.53487	0.825877	0.00188169	0.032663
AT2G13450	30.4954	8.90224	2.64894	3.5485e-11	6.60449e-09
AT2G13460	20.6048	8.52252	2.6571	1.05468e-09	1.47224e-07
AT2G13770	28.3587	6.59206	1.36269	3.60582e-08	3.51848e-06
AT2G13790	1383.84	0.805952	0.292548	0.000281939	0.00752623
AT2G13860	30.1612	5.34844	0.738441	1.87667e-13	4.54493e-11
AT2G13930	6.20543	5.78284	2.65735	9.42083e-05	0.00307645
AT2G13960	66.5702	-0.657758	0.33293	0.00248317	0.0401715
AT2G14255	516.115	0.605612	0.194885	0.000144807	0.00435742
AT2G14260	1919.53	0.374545	0.118214	0.000272488	0.00730741
AT2G14930	16.0425	8.17206	2.63553	4.91571e-09	5.7784e-07
AT2G15060	12.302	6.17259	1.40536	4.01298e-07	2.92265e-05
AT2G15070	11.5917	3.57767	1.11103	0.000135095	0.00410715
AT2G15440	143.477	-0.558303	0.235262	0.00129492	0.024719
AT2G15510	24.5983	6.60374	1.43319	1.25169e-07	1.05273e-05
AT2G15520	6.71461	0.0797002	0.212205	0.000478066	0.0115918
AT2G15555	35.8078	5.11632	0.942187	9.8388e-09	1.06903e-06
AT2G15870	6.0151	5.97558	2.67361	7.37479e-05	0.00252539
AT2G15940	10.6198	2.48167	0.850224	0.000154091	0.00456842
AT2G16000	202.192	12.0392	2.85847	4.86031e-20	2.12385e-17
AT2G16310	34.9184	5.24894	0.707822	3.30004e-14	8.96406e-12
AT2G16430	1196.41	0.386192	0.146868	0.00128881	0.0246259
AT2G16595	202.563	-0.503488	0.187854	0.00068925	0.0154276
AT2G16676	17.9573	6.16085	1.35529	2.02073e-07	1.62475e-05
AT2G16680	21.6081	6.46769	1.33236	3.95887e-08	3.80753e-06
AT2G16750	304.923	0.584977	0.200007	0.000265477	0.00718217
AT2G16870	83.9309	0.572627	0.283215	0.00278095	0.0435358
AT2G16910	32.4147	-1.88952	0.806792	0.000844594	0.0180416
AT2G17115	66.0014	10.2503	2.74164	1.01371e-14	2.95311e-12
AT2G17280	676.832	-0.909717	0.171193	6.13274e-09	7.04424e-07
AT2G17320	620.905	0.429983	0.129292	0.000127287	0.00393024
AT2G17440	378.416	0.669288	0.184903	2.14866e-05	0.000924844
AT2G17470	75.4339	-0.740009	0.369686	0.00194189	0.0334481
AT2G17550	266.138	0.745779	0.286023	0.00048619	0.0117746
AT2G17650	359.729	-0.454511	0.166229	0.000695082	0.0155243
AT2G17690	8807.78	11.915	0.538326	5.09971e-107	2.56273e-103
AT2G17695	1409.84	-1.23135	0.181222	5.67847e-13	1.32724e-10
AT2G17710	2168.87	-0.869064	0.151361	5.95744e-10	8.61515e-08
AT2G17780	87.5044	0.875159	0.408741	0.00133695	0.0252337
AT2G17920	9.39961	7.78603	2.8778	1.80438e-06	0.000114416
AT2G18230	3274.88	-0.492616	0.202503	0.00127876	0.0244803
AT2G18600	87.8904	-2.4946	0.305774	1.88213e-17	7.00607e-15
AT2G18660	192.029	1.42307	0.558013	0.000219882	0.00610475
AT2G18950	1815.18	-0.412349	0.181897	0.00273297	0.0429598
AT2G19810	5642.28	-1.15328	0.19658	2.4902e-10	3.82103e-08
AT2G19840	45.4391	9.5257	2.68555	8.44184e-13	1.88544e-10
AT2G19850	151.882	9.07844	1.28219	5.55072e-15	1.69053e-12
AT2G19860	1853.56	-0.49382	0.148438	9.34091e-05	0.00306299
AT2G20100	313.004	-0.446045	0.151227	0.000373078	0.00950475
AT2G20142	89.7255	1.23752	0.588623	0.000953712	0.0197228
AT2G20460	70.1159	9.89979	2.72687	5.2789e-13	1.24837e-10
AT2G20620	7.91561	0.123738	0.252062	0.00181716	0.0318769
AT2G20670	185.732	2.05023	1.52828	0.00206062	0.034954
AT2G20700	30.0074	-1.36423	0.540813	0.000405369	0.0102001
AT2G20870	1016.3	-1.19622	0.414491	0.00010213	0.00327419
AT2G20910	11.195	7.09413	2.49802	3.90362e-07	2.86374e-05
AT2G20920	5967.43	-0.389102	0.137628	0.000613641	0.0141292
AT2G21210	277.699	1.57625	0.292678	2.33662e-09	3.05792e-07
AT2G21340	3343.56	-0.317541	0.125467	0.00248411	0.0401715
AT2G21650	1081.93	-0.62165	0.322192	0.00275346	0.0431726
AT2G21790	1259.8	0.457307	0.126998	4.01573e-05	0.00152015
AT2G21840	38.2374	2.0329	0.374764	3.1288e-09	3.90633e-07
AT2G21850	160.293	1.88951	0.28107	7.19505e-13	1.62503e-10
AT2G21940	775.362	-0.431783	0.138528	0.000231183	0.00636575
AT2G21970	8471.01	-0.546662	0.120103	5.45523e-07	3.87475e-05
AT2G22080	1890.64	0.361925	0.11977	0.000415415	0.0104248
AT2G22122	154.357	-0.996772	0.21164	1.3729e-07	1.14509e-05
AT2G22240	1761.8	-0.894989	0.181302	4.43133e-08	4.16234e-06
AT2G22710	39.1944	3.33855	0.550421	8.6288e-11	1.50824e-08
AT2G22900	1133.25	-0.488274	0.138893	4.80283e-05	0.00178121
AT2G22990	2506.69	1.04329	0.236843	5.76957e-07	4.02688e-05
AT2G23000	1090.53	-1.30144	0.229399	7.11186e-10	1.01387e-07
AT2G23010	221.496	-1.35403	0.587682	0.000642998	0.0146854
AT2G23120	7699.05	0.534909	0.264159	0.00294895	0.0455499
AT2G24040	208.391	-0.457011	0.194829	0.00192774	0.0332329
AT2G24100	260.17	-0.617956	0.205954	0.000189754	0.00544718
AT2G24160	202.825	1.27093	0.361338	1.64392e-05	0.000735679
AT2G24190	143.067	-0.94388	0.277135	3.17173e-05	0.00127002
AT2G24220	349.51	-0.687645	0.169573	3.68009e-06	0.000202347
AT2G24850	436.788	1.36683	0.936037	0.00246393	0.0400061
AT2G25080	3820.5	0.770687	0.247971	0.000100991	0.00324802
AT2G25820	104.409	-0.687022	0.341733	0.00212078	0.0357258
AT2G25830	1171.71	0.39257	0.13854	0.000615191	0.0141487
AT2G25840	808.03	0.456904	0.215976	0.00315353	0.0477327
AT2G25940	28.9799	-0.185212	0.348894	0.0022717	0.0376141
AT2G26010	67.3095	5.5751	0.830191	1.58395e-14	4.54842e-12
AT2G26020	10.4307	1.84634	1.23019	0.00210587	0.0355716
AT2G26355	1624.67	-0.658955	0.143795	3.49854e-07	2.59498e-05
AT2G27660	106.658	1.31889	0.901798	0.00216344	0.0362696
AT2G27820	2157.45	-0.514815	0.194721	0.000709131	0.0157505
AT2G28630	363.663	1.37685	0.531898	0.000261231	0.00709594
AT2G28900	25793.6	-0.437229	0.13923	0.000210258	0.00590261
AT2G29090	601.01	-0.452104	0.176154	0.00108696	0.0216529
AT2G29120	597.237	0.48297	0.193096	0.00117519	0.0229567
AT2G29300	202.47	1.52231	0.425276	1.26644e-05	0.000587914
AT2G29370	144.871	-2.12181	0.266578	6.56197e-17	2.31407e-14
AT2G29420	964.289	-0.621379	0.152586	3.84482e-06	0.000210013
AT2G29670	7626.04	-0.573306	0.234415	0.00102455	0.0208468
AT2G29950	439.656	-0.784733	0.192197	3.02916e-06	0.000173969
AT2G30770	51.0511	1.02463	0.585215	0.00188654	0.0326943
AT2G31110	511.161	-0.468207	0.181082	0.000901045	0.0189257
AT2G31220	28.7231	-1.03099	0.516503	0.0016531	0.0296422
AT2G31400	5751.02	0.347336	0.128203	0.00121816	0.0235897
AT2G31865	279.76	0.991083	0.441528	0.000744149	0.0163835
AT2G32140	99.1676	1.27222	0.357308	1.65846e-05	0.000738735
AT2G32680	461.267	1.47811	0.33951	4.41341e-07	3.17369e-05
AT2G32690	3506.76	0.386071	0.156691	0.00186751	0.0324731
AT2G32860	1853.45	-0.493054	0.160648	0.000219241	0.00609873
AT2G32880	277.534	0.798602	0.307987	0.000453844	0.0110982
AT2G32970	578.209	0.481787	0.162926	0.000334929	0.00867577
AT2G33050	728.397	-0.612547	0.16756	2.04285e-05	0.000883977
AT2G33175	20.8074	4.92455	0.862202	3.05052e-09	3.8324e-07
AT2G33380	2150.55	-0.749828	0.299378	0.000578833	0.0135191
AT2G34060	72.2173	0.854715	0.313644	0.000309196	0.00814502
AT2G34240	20.1516	1.37213	0.767858	0.00179256	0.0315519
AT2G34360	47.6431	-1.3824	0.42331	3.97426e-05	0.0015073
AT2G34430	34888.5	1.55192	0.846296	0.00146167	0.0271211
AT2G34490	899.873	-0.906199	0.213971	1.30834e-06	8.44834e-05
AT2G34500	46.6795	-1.19759	0.748248	0.0019933	0.0340999
AT2G34620	582.171	0.604451	0.299326	0.00250919	0.0404469
AT2G34650	257.573	-0.787163	0.330359	0.00074612	0.016391
AT2G34655	4776.68	2.19161	0.146143	3.01014e-52	6.72299e-49
AT2G34660	2476.94	-0.563362	0.162333	4.50138e-05	0.00168699
AT2G34720	1107.04	-0.808612	0.20089	3.37349e-06	0.000189945
AT2G34810	944.545	-0.776495	0.239211	6.50965e-05	0.0022836
AT2G35150	122.633	-0.850162	0.278581	0.000117246	0.00367407
AT2G35260	6786.3	0.529057	0.162613	0.00010729	0.00341779
AT2G35585	63.0778	-0.97614	0.356437	0.000264783	0.00717305
AT2G35660	712.364	-0.357591	0.133789	0.001271	0.0243781
AT2G35700	95.0696	-0.888583	0.322499	0.000261174	0.00709594
AT2G35800	979.685	0.458421	0.186778	0.00146258	0.0271211
AT2G36090	332.139	-0.657793	0.203722	8.20592e-05	0.00274455
AT2G36120	1249.78	1.16829	0.255939	2.0955e-07	1.66489e-05
AT2G36220	1474.33	-1.0461	0.254305	2.04876e-06	0.000127222
AT2G36270	274.956	-0.783014	0.269743	0.000189964	0.00544718
AT2G36490	680.261	-4.27484	0.348487	8.75526e-36	8.38046e-33
AT2G37040	4261.64	-0.590278	0.298582	0.00256427	0.0410712
AT2G37240	1959.88	-0.509039	0.123965	4.25909e-06	0.00023076
AT2G37260	378.247	-1.48353	0.175184	1.38736e-18	5.57748e-16
AT2G37460	428.717	1.05459	0.25837	2.25216e-06	0.000137055
AT2G37950	68.8189	1.68153	0.561388	7.64928e-05	0.00259617
AT2G37980	14.0234	1.32835	0.727381	0.00194908	0.0335432
AT2G38140	4520.5	0.448964	0.179313	0.00131147	0.0249402
AT2G38195	15.3023	7.93601	2.56143	1.78616e-08	1.83181e-06
AT2G38220	35.3647	7.36002	1.31506	4.49049e-10	6.58856e-08
AT2G38740	1508.39	-0.363928	0.112083	0.00019122	0.00546637
AT2G38820	303.739	1.0527	0.532672	0.00107551	0.0215352
AT2G39050	2111.43	-0.746595	0.173024	1.0489e-06	6.93551e-05
AT2G39330	1654.15	-1.12632	0.28817	3.96443e-06	0.000215376
AT2G39580	676.993	0.431334	0.162675	0.000959163	0.0198151
AT2G39850	1802.48	-0.675206	0.165629	3.25955e-06	0.000184564
AT2G39890	1250.86	-0.348278	0.141803	0.00228204	0.0377541
AT2G39980	444.927	1.11269	0.469718	0.000586292	0.0136501
AT2G40010	111.02	0.706244	0.337398	0.00163222	0.0293989
AT2G40100	8147.6	-0.358386	0.129105	0.000909124	0.0190159
AT2G40130	2948.82	-1.34992	0.191748	8.19307e-14	2.08467e-11
AT2G40400	237.092	1.14376	0.307208	7.53842e-06	0.000369585
AT2G40435	230.15	0.489356	0.205199	0.00158825	0.0287848
AT2G40520	145.589	0.534685	0.254201	0.00253586	0.0408112
AT2G40610	765.634	0.83177	0.4234	0.0016496	0.0296284
AT2G40670	252.405	-0.831037	0.300658	0.00027573	0.00737028
AT2G40955	25.3627	8.18728	2.53514	3.64745e-09	4.47057e-07
AT2G41000	280.384	-0.656863	0.210634	0.000126007	0.00389672
AT2G41250	129.726	0.531908	0.266473	0.00314116	0.0476533
AT2G41312	140.464	-0.710717	0.262261	0.000376344	0.00957581
AT2G41380	189.632	-1.2946	0.299848	6.28228e-07	4.31099e-05
AT2G41580	11.4305	7.40214	2.53979	1.63522e-07	1.33616e-05
AT2G41590	17.5163	8.29106	2.56938	2.38369e-09	3.07144e-07
AT2G41850	12.1949	-0.114987	0.242264	0.000889626	0.0187446
AT2G42200	764.478	-0.612147	0.158591	1.0817e-05	0.000510405
AT2G42220	3984.37	0.826534	0.201583	2.23791e-06	0.00013673
AT2G42540	42886.2	-0.74104	0.162362	3.45222e-07	2.57011e-05
AT2G43018	4945.06	-0.405329	0.184205	0.00326083	0.0486607
AT2G43060	664.38	-0.397526	0.14641	0.000932402	0.0193818
AT2G43500	910.772	-0.561666	0.231044	0.00103219	0.0208733
AT2G43535	190.025	0.882634	0.216632	2.68797e-06	0.000156611
AT2G43970	23178.4	0.340341	0.131905	0.00165085	0.0296284
AT2G44240	21.3932	3.5015	0.904743	2.1877e-06	0.00013407
AT2G44290	781.679	0.997599	0.254536	4.44524e-06	0.000238467
AT2G44380	15.4309	2.50339	0.930733	0.000176527	0.00514257
AT2G44500	400.505	0.921312	0.605574	0.0032537	0.0486221
AT2G45210	106.851	-1.20595	0.430388	0.000177593	0.00516418
AT2G45230	6.4937	5.90464	2.52571	3.45985e-05	0.00135833
AT2G45245	214.524	-1.10224	0.251196	5.72724e-07	4.01126e-05
AT2G45660	1653.93	0.353919	0.142521	0.00219571	0.0365666
AT2G45720	758.886	-0.425767	0.170854	0.0014911	0.027523
AT2G45930	41.939	-0.929255	0.481619	0.00183809	0.0322122
AT2G46220	2232.62	1.46634	0.222706	1.89739e-12	4.10102e-10
AT2G46650	2840.62	-0.546692	0.236245	0.00141015	0.0263925
AT2G46790	238.543	-0.80174	0.493331	0.00314751	0.0477135
AT2G46830	317.765	-1.29829	0.24089	3.27946e-09	4.06917e-07
AT2G46950	47.6223	-1.85267	0.832721	0.000702237	0.0156303
AT2G47180	472.642	-1.5075	0.199788	2.45452e-15	7.5905e-13
AT2G47260	121.207	-0.847533	0.292394	0.000192023	0.00546722
AT2G47460	70.972	-1.08822	0.496469	0.000980595	0.020175
AT2G47880	3165.19	-0.687116	0.281001	0.000756221	0.0165226
AT2G47890	3667.28	-0.448611	0.166788	0.000756004	0.0165226
AT2G47910	1810.51	0.447137	0.160059	0.000599031	0.0138539
AT2G48030	318.716	0.709795	0.29822	0.000899045	0.0189034
AT3G01120	11215.2	-0.613996	0.151713	4.38443e-06	0.000236277
AT3G01210	627.193	-0.524934	0.171934	0.000205556	0.00579505
AT3G01345	173.963	4.66957	0.941145	2.49157e-08	2.4917e-06
AT3G01370	1658.67	0.379064	0.153366	0.00203508	0.0346084
AT3G01480	4314.68	0.69654	0.249325	0.000299087	0.00791047
AT3G01490	481.346	0.432055	0.191988	0.00270516	0.0426961
AT3G01500	42986	1.08029	0.302515	1.69593e-05	0.000749959
AT3G01930	793.758	-0.355946	0.151986	0.00309422	0.0471546
AT3G02040	231.133	0.839811	0.304099	0.000268464	0.00725321
AT3G02410	20.7778	1.22268	0.563401	0.00098996	0.020326
AT3G03190	818.937	-0.673023	0.278763	0.000916095	0.0191021
AT3G03250	7553.71	-0.314069	0.119546	0.00188708	0.0326943
AT3G03910	91.7251	-1.59082	0.32406	3.89658e-08	3.76887e-06
AT3G04000	153.114	-0.822593	0.334521	0.000627969	0.0144096
AT3G04040	125.515	-0.879646	0.317186	0.000253484	0.00692294
AT3G04420	54.1856	-1.36332	0.447009	8.78049e-05	0.00290291
AT3G04650	734.861	0.500056	0.138588	3.24597e-05	0.00129453
AT3G04720	2077.49	0.944406	0.17633	4.34259e-09	5.18288e-07
AT3G05165	2206.26	-0.489331	0.181489	0.000689986	0.0154276
AT3G05190	220.933	-0.784322	0.243608	7.167e-05	0.00247532
AT3G05400	84.1693	-1.68515	0.356126	9.32835e-08	8.11728e-06
AT3G05630	214.653	-0.734027	0.239954	0.000130207	0.00399362
AT3G05690	1219.19	-0.812118	0.105175	8.03717e-16	2.56437e-13
AT3G05730	805.107	1.04807	0.343369	0.00011401	0.00359768
AT3G06035	1446.91	-0.640079	0.155996	3.44943e-06	0.000193139
AT3G06080	708.632	0.747245	0.408141	0.00270608	0.0426961
AT3G06170	3770.81	-0.317941	0.13089	0.00315104	0.047731
AT3G06500	824.486	0.783673	0.177449	6.28387e-07	4.31099e-05
AT3G06880	220.405	0.703713	0.27894	0.000636373	0.0145671
AT3G07060	186.747	0.430882	0.192225	0.00276154	0.0432656
AT3G07520	218.681	0.828275	0.175676	1.51455e-07	1.2477e-05
AT3G08740	3337.8	0.617927	0.176767	3.64701e-05	0.00141796
AT3G08860	870.86	-0.887513	0.274037	6.20486e-05	0.00218431
AT3G08940	81447.1	0.604055	0.240678	0.000786051	0.0170631
AT3G09160	99.4042	-1.02194	0.307578	4.1172e-05	0.00155564
AT3G09162	68.6109	-1.17152	0.415558	0.00016687	0.00490387
AT3G09580	725.216	0.698889	0.301706	0.00103339	0.0208765
AT3G09650	1553.67	-0.307229	0.109871	0.001248	0.0240518
AT3G10160	993.9	0.374413	0.139921	0.00122146	0.0236309
AT3G10450	682.402	-0.732638	0.244902	0.000152583	0.00453957
AT3G11010	866.006	0.937619	0.157584	1.58008e-10	2.50088e-08
AT3G11710	2815.12	0.388919	0.12784	0.000362003	0.00928141
AT3G11930	2248.01	0.415956	0.154982	0.000926523	0.0192995
AT3G12040	326.73	-0.543146	0.205226	0.000649168	0.0147612
AT3G12580	2432.17	-0.993448	0.393033	0.000452759	0.0110982
AT3G12820	118.94	-0.542165	0.264725	0.00275281	0.0431726
AT3G13062	1331.45	0.510043	0.178028	0.000392803	0.00990681
AT3G13065	66.5721	1.10787	0.353246	8.1082e-05	0.00272092
AT3G13100	60.2198	0.901491	0.36523	0.000591678	0.0137336
AT3G13225	781.566	0.437617	0.204157	0.00307045	0.0469346
AT3G13270	18.5859	2.69484	0.60437	4.33664e-07	3.13564e-05
AT3G13620	560.207	-0.706172	0.161319	9.05515e-07	6.0471e-05
AT3G13790	142.845	1.30276	0.468422	0.000146749	0.00439781
AT3G13930	2271.18	0.308595	0.116116	0.00188968	0.0326943
AT3G13980	455.067	-0.764842	0.21395	2.22422e-05	0.000949237
AT3G14210	44028.1	0.786331	0.222569	2.44401e-05	0.00103227
AT3G14700	87.4701	-0.728664	0.411665	0.00295906	0.0456207
AT3G14720	2274.8	-0.481756	0.228906	0.00289952	0.0450411
AT3G14840	1530.45	0.562097	0.263345	0.00214947	0.0361258
AT3G14900	310.92	0.462933	0.194276	0.00173907	0.0308263
AT3G14930	2883.62	0.488214	0.209456	0.00168929	0.0302103
AT3G15356	318.996	2.07102	0.44419	8.84634e-08	7.73132e-06
AT3G15520	930.623	0.705324	0.178693	5.41436e-06	0.000277638
AT3G15850	2318.85	0.773187	0.254703	0.000138479	0.00417952
AT3G16030	268.673	0.574126	0.240325	0.00114663	0.0225303
AT3G16150	236.498	-0.72874	0.27088	0.000384073	0.00973551
AT3G16360	393.217	-0.654908	0.336941	0.00246271	0.0400061
AT3G16650	276.717	-0.614367	0.186112	7.51902e-05	0.00255736
AT3G16670	261.056	0.977158	0.391864	0.00041895	0.0105004
AT3G16910	3407.96	-0.463477	0.116294	8.38857e-06	0.000405809
AT3G17040	1395.83	0.349716	0.14129	0.00229014	0.0378259
AT3G17120	1516.98	-1.08633	0.22968	1.04912e-07	8.97379e-06
AT3G17365	502.697	-0.447822	0.191329	0.00198602	0.0340332
AT3G17690	15.9178	1.63242	0.723604	0.000678792	0.0152377
AT3G17930	4934.35	-0.305156	0.124493	0.00293525	0.0453857
AT3G18040	360.198	0.799814	0.197	3.09309e-06	0.000177134
AT3G18170	404.472	-0.47312	0.21463	0.00245137	0.0399312
AT3G18390	2043.86	0.446381	0.179446	0.00131627	0.0249843
AT3G18490	22716.2	-0.389639	0.0911006	2.83686e-06	0.000164333
AT3G18610	111.216	-1.44884	0.265872	2.33934e-09	3.05792e-07
AT3G18950	485.647	-0.52796	0.192245	0.000512567	0.0122365
AT3G19030	242.785	2.36371	0.882842	0.000186049	0.00537322
AT3G19350	91.4998	1.96862	0.33655	2.32589e-10	3.59636e-08
AT3G19660	340.178	-0.520204	0.216617	0.001333	0.0252337
AT3G19710	18141	-0.682196	0.215364	0.000101911	0.00327238
AT3G19850	387.346	1.39722	0.383612	1.077e-05	0.000509385
AT3G21055	26050.3	0.623207	0.265012	0.00110599	0.0218867
AT3G21360	1141.85	-0.496696	0.196756	0.00100628	0.0205979
AT3G21460	130.671	1.13034	0.638734	0.00181737	0.0318769
AT3G21500	55.0916	-0.177311	0.35092	3.26801e-05	0.00129823
AT3G21560	2130.44	-0.88189	0.23042	6.71153e-06	0.00033147
AT3G21690	3160.53	-0.303236	0.105252	0.00090832	0.0190159
AT3G21700	495.871	-0.846433	0.2153	4.87055e-06	0.000255621
AT3G21890	46.154	-1.87503	0.556864	2.39527e-05	0.00101577
AT3G22190	968.436	0.323638	0.131003	0.00260319	0.0415951
AT3G22370	3360.87	-0.436981	0.108575	7.72729e-06	0.000377923
AT3G22530	564.604	-0.480423	0.14292	8.6946e-05	0.00287925
AT3G22740	528.913	-0.580192	0.247729	0.00128783	0.0246259
AT3G23010	60.6425	1.04928	0.467429	0.000813234	0.0175395
AT3G23080	782.183	0.781215	0.188588	2.26745e-06	0.000137283
AT3G23090	219.125	-0.588871	0.244542	0.00108798	0.0216529
AT3G23110	240.209	0.737584	0.202193	1.76955e-05	0.000776634
AT3G23120	266.136	1.14214	0.183489	2.58236e-11	4.89698e-09
AT3G23325	382.587	-0.344859	0.144582	0.00298772	0.0459848
AT3G23340	455.517	-0.621855	0.178183	3.7341e-05	0.00143866
AT3G23530	469.288	0.631348	0.275216	0.00126756	0.0243354
AT3G23630	54.9094	-1.02141	0.360561	0.000198328	0.00563079
AT3G23700	2254.53	0.519631	0.192786	0.000586722	0.0136501
AT3G24190	4394.91	-0.642484	0.156593	3.20369e-06	0.000181914
AT3G24927	1108.27	-0.663213	0.156963	1.85121e-06	0.000116649
AT3G25010	279.928	1.25612	0.398975	5.77979e-05	0.00205992
AT3G25020	450.573	0.579122	0.232205	0.000863678	0.0182938
AT3G25510	33.6734	1.15469	0.600798	0.0015391	0.0282113
AT3G25520	7167.61	0.294751	0.116473	0.00292544	0.0453038
AT3G25717	534.075	-0.909193	0.244851	1.10644e-05	0.000519639
AT3G25730	64.7802	-0.927197	0.4806	0.0016875	0.0302053
AT3G25795	23.3142	-2.13329	0.667421	4.50681e-05	0.00168699
AT3G25890	736.418	-0.397417	0.143778	0.000836263	0.0179399
AT3G25920	8407.3	0.422421	0.193571	0.00316944	0.0478655
AT3G26330	103.098	-0.909285	0.292032	9.28334e-05	0.00305284
AT3G26470	51.2408	0.973502	0.414692	0.000745968	0.016391
AT3G26483	8.50288	7.01653	2.6111	1.2611e-06	8.20369e-05
AT3G26500	156.925	1.04491	0.670351	0.0020712	0.0351039
AT3G26720	1147.95	0.304034	0.117147	0.00217077	0.0362781
AT3G26800	10.1761	2.79129	0.95277	0.000199211	0.00564788
AT3G27160	3986.3	0.52424	0.23106	0.00178862	0.0315377
AT3G27170	74.5255	-0.86376	0.493208	0.00246883	0.040021
AT3G27650	205.847	-0.767792	0.314293	0.000656443	0.0148427
AT3G27770	1441.95	0.455399	0.134587	8.65074e-05	0.00286945
AT3G28160	327.298	-0.558384	0.283297	0.00289287	0.0449726
AT3G28290	1624.08	0.978894	0.264878	1.12585e-05	0.000527524
AT3G28300	1621.15	0.951115	0.268695	1.99503e-05	0.000866136
AT3G28580	44.9166	2.326	0.621055	4.55492e-06	0.000241579
AT3G28700	688.861	-0.323199	0.128351	0.00232369	0.0382857
AT3G28890	163.347	0.932273	0.390985	0.000678745	0.0152377
AT3G28899	6.18581	4.10739	1.38685	0.000298839	0.00791047
AT3G28915	9.61618	7.14674	2.63167	1.18225e-06	7.74086e-05
AT3G28930	1141.64	0.469146	0.177219	0.000833809	0.0179064
AT3G28945	21.1268	1.33183	0.558463	0.000579073	0.0135191
AT3G29078	264.236	12.5282	2.88439	6.9749e-22	3.68954e-19
AT3G29110	8.73932	4.7257	1.48156	7.86019e-05	0.00265097
AT3G29240	3368.41	0.470608	0.213554	0.00250724	0.0404469
AT3G29350	639.314	0.449844	0.174908	0.00104222	0.0210339
AT3G29590	2301.86	-2.77067	0.203103	1.00642e-43	1.68584e-40
AT3G29639	377.769	7.98944	0.590953	9.84667e-42	1.31952e-38
AT3G29792	4.91142	5.41865	2.58677	0.000156492	0.00462596
AT3G30170	5.4456	0.0845089	0.215884	0.000216667	0.00604053
AT3G30775	873.438	-0.72657	0.450535	0.00324669	0.0486221
AT3G30842	11.5542	4.48754	1.34287	7.46724e-05	0.00254837
AT3G30844	10.7979	7.64394	2.94873	5.68792e-06	0.00028945
AT3G32925	13.0578	1.88596	1.08681	0.00198403	0.0340332
AT3G33528	32.7489	3.48241	0.566822	6.20648e-11	1.12393e-08
AT3G42622	8.3125	4.41798	1.52526	0.000181854	0.00526723
AT3G42658	342.394	5.51436	0.442316	1.25707e-37	1.32991e-34
AT3G42806	94.073	-0.742228	0.408365	0.00273348	0.0429598
AT3G42960	23.8231	-6.1329	2.67175	0.000100046	0.0032228
AT3G43640	13.3404	7.54984	2.81542	2.42511e-06	0.000143374
AT3G43690	444.127	0.808628	0.20112	3.46751e-06	0.000193612
AT3G44042	32.1951	7.13768	2.50156	2.58783e-05	0.00107698
AT3G44045	18.0832	7.57432	2.55904	4.11073e-08	3.89763e-06
AT3G44120	30.5317	-1.13627	0.464686	0.000533155	0.0126379
AT3G44215	976.829	12.2359	1.32258	6.52762e-25	4.52454e-22
AT3G44300	511.55	-1.19936	0.47802	0.000317703	0.00832614
AT3G44400	236.308	0.69561	0.309228	0.00126494	0.0243085
AT3G44450	1473.3	-0.798177	0.310704	0.000435276	0.0108018
AT3G44890	4602.6	0.327496	0.13725	0.00318721	0.0480616
AT3G44970	56.1326	-0.99945	0.531682	0.00169373	0.0302394
AT3G45520	6.60562	6.18803	2.71469	5.03928e-05	0.00184172
AT3G45860	1276.31	0.978715	0.306799	6.69172e-05	0.00233525
AT3G45970	494.743	1.37765	0.787317	0.00156866	0.0286131
AT3G46100	893.488	0.320771	0.123301	0.00198501	0.0340332
AT3G46183	34.24	8.79213	2.63182	9.4541e-11	1.61048e-08
AT3G46450	1898.7	-0.418908	0.192512	0.00321192	0.0483254
AT3G46780	18970.3	0.811855	0.263593	0.000107865	0.00342526
AT3G47270	6.36728	0.0567264	0.199583	0.00051421	0.0122611
AT3G47300	376.222	0.535689	0.175201	0.000203287	0.00574722
AT3G47470	175193	0.506286	0.216047	0.00157335	0.0286208
AT3G47480	109.544	1.11696	0.411709	0.000219361	0.00609873
AT3G47560	492.533	0.64107	0.250699	0.000679219	0.0152377
AT3G47965	151.401	-0.543341	0.275995	0.00323396	0.0485425
AT3G48080	206.513	0.902077	0.448714	0.00157246	0.0286208
AT3G48090	628.115	0.671796	0.218974	0.000150956	0.0045087
AT3G48110	1481.34	0.39932	0.138303	0.000563587	0.0132344
AT3G48280	540.141	-1.11551	0.214611	1.06979e-08	1.14994e-06
AT3G48360	101.717	0.0388824	0.192862	0.000297102	0.0078787
AT3G48410	189.058	-0.900805	0.215712	1.81231e-06	0.000114557
AT3G48690	5586.08	-0.407813	0.186198	0.00335408	0.0497567
AT3G49340	54.8803	1.5253	0.52991	0.000110272	0.00349068
AT3G49570	185.609	-1.02416	0.389604	0.000330904	0.00858257
AT3G49580	397.087	-1.26433	0.322697	3.95969e-06	0.000215376
AT3G50240	382.097	0.854783	0.237671	1.82202e-05	0.000796182
AT3G50340	606.729	-0.560885	0.196976	0.000353805	0.00909443
AT3G50350	488.82	-0.788306	0.181529	9.54268e-07	6.35157e-05
AT3G50380	537.941	0.411057	0.156266	0.00106496	0.0214283
AT3G50470	153.461	1.22727	0.652165	0.00149611	0.0275649
AT3G50480	2144.07	1.16839	0.650132	0.00185274	0.0323781
AT3G50625	131.897	7.08816	0.746326	5.90788e-21	2.82748e-18
AT3G50760	1070.54	-0.752652	0.188899	4.34982e-06	0.000235042
AT3G50980	36.6623	-0.102875	0.229166	0.00189162	0.0326943
AT3G51240	4142.81	-1.555	0.332956	1.03474e-07	8.88857e-06
AT3G51330	288.781	0.926254	0.359112	0.000411075	0.0103288
AT3G51730	6715.28	-0.419387	0.13227	0.000191906	0.00546722
AT3G52180	11803.4	-0.408823	0.174235	0.00267836	0.0423919
AT3G52340	729.419	0.403323	0.150165	0.0009826	0.0201956
AT3G52370	932.956	-0.500295	0.162561	0.000209068	0.00587759
AT3G52380	4570.47	0.412975	0.168307	0.00161518	0.0291705
AT3G52430	497.304	0.982585	0.324898	0.000114478	0.00360679
AT3G52640	1166.82	0.559389	0.12384	6.44245e-07	4.40475e-05
AT3G52780	43.0126	-0.168354	0.333258	6.85209e-07	4.66894e-05
AT3G53230	895.584	-0.845327	0.261337	6.61662e-05	0.00231306
AT3G53680	78.4509	0.739775	0.265028	0.000309576	0.00814502
AT3G54140	1982.11	-0.367353	0.141888	0.00154474	0.0282795
AT3G54730	850.657	6.31331	0.2759	6.9753e-117	1.40211e-112
AT3G54823	30.8677	4.57748	1.1795	3.68065e-06	0.000202347
AT3G54890	171245	0.413302	0.188575	0.003236	0.0485425
AT3G55120	1858.7	-1.30894	0.253661	1.00226e-08	1.08314e-06
AT3G55240	793.413	0.861141	0.247628	2.75906e-05	0.00113348
AT3G55290	466.987	-1.24066	0.153045	3.03565e-17	1.10945e-14
AT3G56040	1578.74	0.504538	0.157338	0.00013328	0.00406959
AT3G56290	1241.72	-0.849048	0.144594	3.15662e-10	4.80692e-08
AT3G56360	6010.93	0.54996	0.163199	6.8232e-05	0.00237289
AT3G56760	455.59	0.358749	0.131902	0.00112674	0.0222045
AT3G56970	10.9569	3.71425	1.24537	9.29476e-05	0.00305284
AT3G57030	902.431	-0.41555	0.160022	0.00111935	0.0220805
AT3G57240	252.293	1.66235	0.939951	0.00138122	0.0259476
AT3G57260	2222.2	1.45696	0.62558	0.000497419	0.0119601
AT3G57540	1499.83	-0.720681	0.291832	0.000637008	0.0145671
AT3G57586	16.7382	4.66859	0.960867	2.92182e-07	2.22468e-05
AT3G57600	152.068	-0.904424	0.198329	3.26181e-07	2.45564e-05
AT3G57620	8.05486	-0.00451091	0.186897	1.46067e-05	0.000665779
AT3G57680	898.312	-0.86468	0.254427	3.39067e-05	0.00134165
AT3G58200	107.67	-0.841932	0.290861	0.000189639	0.00544718
AT3G58270	254.307	-0.43611	0.187628	0.00217025	0.0362781
AT3G58990	3730.73	-0.574938	0.260522	0.00176191	0.0311488
AT3G59100	202.805	0.433687	0.171913	0.00135599	0.0255452
AT3G59400	2715.36	0.603235	0.21469	0.000350039	0.00900914
AT3G59765	79.7263	0.719831	0.312795	0.00109469	0.0217649
AT3G60130	471.386	0.581799	0.175257	7.41766e-05	0.00253576
AT3G60170	27.8739	4.58561	0.65859	6.55676e-13	1.4977e-10
AT3G60290	66.8279	1.32301	0.462297	0.000145162	0.00436157
AT3G60420	968.618	0.619157	0.228771	0.000447052	0.010999
AT3G60540	51.8771	0.947068	0.502863	0.00186681	0.0324731
AT3G60640	515.51	-0.587193	0.162551	2.51791e-05	0.00105663
AT3G60950	234.156	12.1242	2.75422	9.59224e-21	4.48404e-18
AT3G61010	220.439	0.519048	0.22197	0.00158233	0.0287116
AT3G61030	17.4421	7.90738	2.60938	1.77437e-08	1.82905e-06
AT3G61200	2221.3	-0.357235	0.119248	0.000496154	0.0119439
AT3G61220	1900.91	-0.54437	0.261196	0.00236329	0.0388425
AT3G61460	2176.98	-0.472647	0.172171	0.000610975	0.0140839
AT3G62600	1827.62	0.450312	0.135913	0.000112312	0.00354965
AT3G62725	22.1943	3.08085	0.693142	5.69454e-07	4.00231e-05
AT3G62750	2554.41	0.586052	0.212742	0.000422385	0.0105384
AT3G63095	39.0709	-0.0873822	0.216928	0.00195964	0.033696
AT3G63110	182.56	0.949224	0.361125	0.000372078	0.0094913
AT3G63160	19166.1	0.652771	0.194889	5.47731e-05	0.00198377
AT4G00050	685.571	-1.16359	0.210499	1.60971e-09	2.18627e-07
AT4G00760	296.958	0.44755	0.201461	0.00264318	0.0420176
AT4G00880	1964.08	-0.564892	0.201726	0.000392748	0.00990681
AT4G01010	325.664	0.467882	0.200008	0.00185104	0.0323781
AT4G01050	10167.8	0.346817	0.142831	0.00245831	0.0400061
AT4G01060	188.827	-0.944119	0.317156	0.000130332	0.00399362
AT4G01070	4704.15	-0.612522	0.199452	0.000169268	0.00495985
AT4G01080	1080.74	-1.22192	0.206647	1.56028e-10	2.48914e-08
AT4G01110	86.1717	-0.9098	0.278477	5.88313e-05	0.00208934
AT4G01310	6906.44	0.398628	0.171181	0.00254994	0.0410051
AT4G01330	646.57	0.800149	0.333344	0.000736682	0.0162726
AT4G01390	699.817	-0.614615	0.283824	0.00175954	0.0311342
AT4G01410	496.163	-0.404911	0.167876	0.00197263	0.0338905
AT4G01440	96.9497	-0.871495	0.288304	0.000127997	0.00394612
AT4G01480	2051.27	-0.411268	0.127572	0.000169046	0.00495985
AT4G01525	473.17	-0.781095	0.330099	0.000754469	0.0165226
AT4G01720	199.873	0.647674	0.32981	0.00234479	0.0386016
AT4G01975	26.7571	2.47504	0.588618	1.39648e-06	8.93971e-05
AT4G01980	33.1169	2.97842	0.862601	1.28712e-05	0.000596137
AT4G02540	530.276	0.509574	0.253326	0.00324312	0.0486129
AT4G02770	60919.9	0.419213	0.182657	0.00249977	0.0403597
AT4G02860	1413.56	-0.396941	0.123426	0.000202596	0.00573574
AT4G03060	1148.05	-0.75408	0.330824	0.000948592	0.0196371
AT4G03110	422.775	0.952094	0.251741	8.77522e-06	0.000421987
AT4G03450	166.848	0.920509	0.362174	0.000462617	0.0112716
AT4G03530	16.5862	8.26269	2.6706	6.50177e-09	7.42569e-07
AT4G04020	22958.9	-0.881635	0.123745	7.02055e-14	1.80923e-11
AT4G04220	105.418	0.798776	0.377013	0.00134404	0.0253438
AT4G04223	860.958	1.38885	0.14057	2.2627e-24	1.51609e-21
AT4G04293	243.366	4.22057	0.441547	1.99246e-23	1.17795e-20
AT4G04426	26.9142	8.64319	2.65631	4.44198e-10	6.56531e-08
AT4G04430	5.18403	5.5672	2.88182	0.000499402	0.0119934
AT4G04460	217.419	-0.913053	0.458782	0.00162268	0.0292796
AT4G04525	11.5053	6.68523	2.55396	3.19087e-06	0.000181699
AT4G04560	14.9546	8.59649	2.88269	8.58995e-08	7.54002e-06
AT4G04610	4251.27	-0.900925	0.249593	1.64696e-05	0.000735679
AT4G04750	1176.35	-0.583091	0.165274	3.57334e-05	0.00140015
AT4G04820	7.81522	6.93187	2.68301	5.17359e-06	0.000268027
AT4G04830	743.433	-0.680909	0.295005	0.00116182	0.0227619
AT4G06534	140.341	0.770207	0.322291	0.000843344	0.0180416
AT4G07850	28.0985	3.29825	0.667096	4.34224e-08	4.09781e-06
AT4G08375	26.5986	8.9588	2.67725	6.38878e-11	1.14661e-08
AT4G08570	1158.19	-1.5931	0.805914	0.00107564	0.0215352
AT4G08602	6.42517	6.04082	2.78012	9.91046e-05	0.00321307
AT4G08691	4.68206	0.051238	0.197206	0.000754575	0.0165226
AT4G08870	1662.3	-1.60619	0.22717	6.65966e-14	1.73852e-11
AT4G09010	4850.61	0.942838	0.190385	4.10657e-08	3.89763e-06
AT4G09425	10.8828	7.20302	2.57934	3.34357e-07	2.5078e-05
AT4G09500	754.201	-0.74513	0.21191	2.70606e-05	0.00111693
AT4G09595	40.4169	9.34994	2.69884	9.08589e-12	1.77316e-09
AT4G09750	772.814	-0.803156	0.228627	2.50455e-05	0.00105322
AT4G09820	525.917	-2.73459	0.208519	2.27023e-40	2.85212e-37
AT4G09890	1059.95	-0.602992	0.288834	0.00205291	0.0348822
AT4G10360	1015.88	-0.369094	0.135062	0.00102881	0.0208468
AT4G10390	84.9701	-0.755351	0.284463	0.000431861	0.0107303
AT4G10500	118.321	1.42194	0.598813	0.000369189	0.00944156
AT4G10580	25.6658	3.22414	0.66597	7.29382e-08	6.54523e-06
AT4G10920	2074.54	1.12648	0.279025	2.6752e-06	0.00015632
AT4G10960	463.759	-0.673969	0.31344	0.00156302	0.0285361
AT4G10990	11.8217	8.04482	2.6627	2.00977e-08	2.05068e-06
AT4G11211	1451.46	-0.598172	0.126995	2.06899e-07	1.6518e-05
AT4G11840	621.54	0.450409	0.146814	0.000260862	0.00709594
AT4G11890	239.575	1.64049	0.429554	4.44879e-06	0.000238467
AT4G12420	1706.28	0.581315	0.214717	0.000489921	0.0118364
AT4G12735	35.9555	-1.28317	0.488442	0.000305191	0.00805073
AT4G13010	4475.16	-0.378943	0.146204	0.00141817	0.0264932
AT4G13180	643.199	-0.637163	0.192828	6.77907e-05	0.00236163
AT4G13195	211.709	-0.628871	0.176711	2.55577e-05	0.00106584
AT4G13495	1594.41	0.72069	0.236034	0.000137611	0.00415957
AT4G13770	26545.1	-0.544044	0.210786	0.000753014	0.0165226
AT4G13900	305.705	0.653202	0.237545	0.00037034	0.00945897
AT4G13990	323.121	-0.493518	0.230502	0.0026623	0.0422042
AT4G14040	14559	-0.596885	0.275421	0.00200125	0.0341776
AT4G14080	73.2196	-3.15415	0.963217	1.7548e-05	0.000773535
AT4G14090	8255.39	-2.59032	0.263361	3.61737e-24	2.34557e-21
AT4G14096	439.908	-0.657051	0.166023	5.89718e-06	0.000297837
AT4G14140	26.8536	3.39122	0.607077	2.34277e-09	3.05792e-07
AT4G14370	18.8994	1.367	1.59002	0.00311585	0.0473406
AT4G14390	21.0861	2.10593	0.527828	2.92361e-06	0.000168388
AT4G14460	7.75536	4.96263	1.52163	5.03659e-05	0.00184172
AT4G14465	42.3677	-1.38423	0.530559	0.000246531	0.00675139
AT4G14580	322.418	-0.822554	0.250078	5.28646e-05	0.00191811
AT4G14746	187.182	0.916452	0.205979	5.04678e-07	3.59735e-05
AT4G15200	10.8672	-3.5418	1.10757	9.76042e-05	0.00317466
AT4G15210	956.621	-3.18155	0.28217	3.22059e-31	2.58949e-28
AT4G15233	111.489	0.931345	0.361828	0.000405447	0.0102001
AT4G15390	54.7285	3.64581	0.727012	4.2731e-09	5.17431e-07
AT4G15440	922.996	-1.27365	0.171222	6.05662e-15	1.81708e-12
AT4G15490	4234.6	-0.967715	0.170624	7.34288e-10	1.03943e-07
AT4G15550	673.843	-0.480456	0.168289	0.000448702	0.0110126
AT4G15560	11904.2	0.492642	0.168086	0.000323992	0.0084469
AT4G15690	5.94336	0.0837294	0.214685	0.00115671	0.0227061
AT4G15700	7.58472	0.100041	0.227616	0.000740315	0.016317
AT4G15730	92.4627	-0.59476	0.279688	0.00209742	0.0354884
AT4G15920	1208.56	-0.803525	0.204671	5.76609e-06	0.00029195
AT4G16010	10.5728	6.94496	2.50482	7.50762e-07	5.05837e-05
AT4G16190	57206.2	-0.441752	0.140596	0.000213159	0.00596266
AT4G16260	300.761	0.972176	0.498779	0.00143862	0.0268502
AT4G16270	95.0227	-1.68947	0.518903	3.13389e-05	0.00125988
AT4G16490	5230.08	-0.599465	0.203017	0.000226728	0.00628614
AT4G16563	365.822	1.06789	0.313861	2.78774e-05	0.00113895
AT4G16640	35.8968	-1.08888	0.714944	0.00295953	0.0456207
AT4G16660	1692.12	0.418718	0.152869	0.000804381	0.0173859
AT4G16745	113.391	-1.36161	0.237268	4.72396e-10	6.88089e-08
AT4G16750	956.147	-0.741744	0.408716	0.00266654	0.0422381
AT4G16870	103.675	-3.83262	0.419387	2.39912e-21	1.17621e-18
AT4G17245	302.808	1.48339	0.541314	0.000186493	0.00537834
AT4G17340	3600.03	0.470095	0.181988	0.00085091	0.018138
AT4G17450	9.84828	6.64714	2.5798	3.66396e-06	0.000202347
AT4G17470	287.96	-2.68132	0.465083	4.34041e-10	6.46271e-08
AT4G17480	81.9301	-0.814921	0.352382	0.000938977	0.0194983
AT4G17587	7.21109	6.23194	2.71549	4.72796e-05	0.00175669
AT4G17680	125.445	-0.885753	0.272378	5.99932e-05	0.00211937
AT4G17740	818.527	0.494136	0.146318	7.98408e-05	0.00268824
AT4G17770	3443.24	-0.686877	0.23141	0.000177783	0.00516418
AT4G17840	4359.39	-0.611923	0.179826	5.20697e-05	0.00189268
AT4G18150	29.3352	6.66637	1.60559	7.07323e-07	4.78717e-05
AT4G18190	17.2444	-0.00469004	0.186911	4.78243e-06	0.000251653
AT4G18360	130.918	-1.29482	0.324211	2.62268e-06	0.000153698
AT4G18480	7117.74	0.445278	0.19988	0.0024821	0.0401715
AT4G18580	372.624	-0.485378	0.170891	0.000453699	0.0110982
AT4G18970	1354.03	0.644087	0.182454	2.96274e-05	0.00120311
AT4G19430	689.84	-1.6256	0.316243	9.37364e-09	1.02961e-06
AT4G19530	900.301	1.03913	0.397699	0.000383898	0.00973551
AT4G19710	1320.21	0.402857	0.112253	5.06334e-05	0.00184715
AT4G20170	1714.15	-0.572308	0.168217	5.56118e-05	0.00200332
AT4G20365	706.614	14.3969	3.00235	2.94495e-28	2.19246e-25
AT4G21180	449.821	0.583844	0.156835	1.78167e-05	0.000780246
AT4G21380	747.582	0.576564	0.223962	0.000720731	0.0159553
AT4G21760	289.754	-1.01824	0.367837	0.000204198	0.00576487
AT4G21850	113.668	1.4717	0.49515	9.23223e-05	0.00304225
AT4G21960	265346	-0.397165	0.127371	0.000272348	0.00730741
AT4G21990	2424.32	-0.950817	0.267732	1.92662e-05	0.000838247
AT4G22240	13215.8	-0.454228	0.187352	0.00159417	0.0288429
AT4G22450	8.72658	6.69249	2.61388	5.5253e-06	0.000282606
AT4G22560	173.273	-0.767796	0.184346	2.11008e-06	0.000129708
AT4G22770	365.728	-0.863166	0.223656	5.98985e-06	0.000301005
AT4G22880	7067.21	-2.46087	0.260973	1.41173e-22	7.88253e-20
AT4G23140	734.219	1.58928	0.398968	2.51785e-06	0.000147986
AT4G23150	122.618	1.57889	0.503121	4.57797e-05	0.00170727
AT4G23190	158.791	0.875964	0.520106	0.00239184	0.0391517
AT4G23200	46.1695	1.32499	0.348639	6.35498e-06	0.000315411
AT4G23210	24.5142	2.15117	0.638657	2.76357e-05	0.00113348
AT4G23220	264.194	1.77656	0.542102	2.53823e-05	0.00106294
AT4G23230	145.99	0.953886	0.294662	5.66962e-05	0.00202424
AT4G23300	388.22	0.755518	0.203938	1.36153e-05	0.000626273
AT4G23310	47.9437	1.5393	0.457898	2.44445e-05	0.00103227
AT4G23496	32.9017	-1.06217	0.423846	0.000494508	0.0119186
AT4G23630	14139	-0.386187	0.145104	0.00120074	0.0233877
AT4G23990	2679.7	-1.23578	0.179988	3.78909e-13	9.0672e-11
AT4G24010	377.203	-1.22223	0.244495	2.63819e-08	2.62526e-06
AT4G24020	929.35	0.82456	0.253576	6.35365e-05	0.00223277
AT4G24130	259.494	-0.533751	0.228686	0.00152827	0.0280545
AT4G24990	2012.36	-0.336961	0.120028	0.00102838	0.0208468
AT4G25020	271.721	-0.482904	0.20652	0.00180128	0.0316777
AT4G25070	18.502	2.3613	0.64254	8.39843e-06	0.000405809
AT4G25110	85.0821	1.97682	0.579678	1.44483e-05	0.000660056
AT4G25170	1148.72	0.424613	0.142481	0.000328081	0.00854242
AT4G25420	100.209	-1.19244	0.409602	0.000120974	0.00377594
AT4G25990	106.532	1.08806	0.391077	0.000227297	0.00629325
AT4G26555	409.328	0.577953	0.275489	0.00216809	0.0362781
AT4G26660	115.624	0.631353	0.292538	0.0017744	0.031342
AT4G26850	13024.8	-0.576485	0.189276	0.000179456	0.00520526
AT4G27030	690.126	-0.46062	0.200197	0.00205873	0.0349515
AT4G27100	217.573	0.67351	0.287003	0.00102766	0.0208468
AT4G27260	408.607	-0.80355	0.314346	0.000443208	0.0109312
AT4G27440	23279	0.646132	0.327417	0.00240879	0.0393651
AT4G27560	5731.04	-0.959076	0.119394	8.52372e-17	2.95406e-14
AT4G27657	277.409	-1.05313	0.434419	0.00054644	0.0129072
AT4G27710	931.445	0.452887	0.134495	9.01071e-05	0.00297413
AT4G27870	1291.67	0.294619	0.115686	0.00264844	0.0420176
AT4G27900	1951.77	-0.543662	0.162664	7.27852e-05	0.00249668
AT4G28080	5021.04	0.71063	0.206981	3.86866e-05	0.0014728
AT4G28330	125.325	-0.9808	0.279176	2.24927e-05	0.000957895
AT4G28720	31.0227	1.22491	0.501629	0.000473082	0.0114987
AT4G28740	2852.94	-0.329698	0.115835	0.00102781	0.0208468
AT4G28750	62854.7	0.461258	0.213373	0.00282839	0.0441409
AT4G28760	980.832	0.400203	0.17892	0.00322429	0.048439
AT4G29060	6767.26	0.514095	0.163611	0.000160723	0.00474405
AT4G29080	1858.27	-0.446551	0.212014	0.00308746	0.0471231
AT4G29200	180.917	9.39072	1.28508	7.4257e-16	2.40748e-13
AT4G29210	3054.74	-0.306294	0.124533	0.0031021	0.047203
AT4G29690	19.9343	-1.63239	0.659388	0.000421734	0.0105384
AT4G29700	799.322	-0.854826	0.340325	0.000529687	0.0125705
AT4G29950	721.575	0.391676	0.166185	0.00249187	0.0402646
AT4G30290	21.969	2.39135	0.786103	7.72026e-05	0.00260815
AT4G30610	147.625	0.651905	0.245846	0.000520603	0.0123989
AT4G30830	84.2627	-1.18145	0.43363	0.000257004	0.00700954
AT4G31000	75.1352	1.22766	0.326348	8.26217e-06	0.000402126
AT4G31040	2332.58	0.315638	0.124819	0.00237028	0.0388621
AT4G31210	736.497	0.441439	0.17092	0.00111175	0.0219521
AT4G31590	1537.5	-0.369277	0.147604	0.00200024	0.0341776
AT4G31870	97.205	-0.979006	0.322385	0.000105257	0.0033637
AT4G32470	6707.76	-0.370523	0.161066	0.00316322	0.0478075
AT4G32480	64.1478	2.08963	0.783414	0.000165072	0.00485815
AT4G32810	98.5483	-1.69338	0.622908	0.000128562	0.00395748
AT4G32940	81747.8	-0.897559	0.178152	2.70868e-08	2.68213e-06
AT4G33040	1836.83	-1.05319	0.355347	0.000120786	0.00377593
AT4G33540	2055.11	-0.355914	0.150849	0.003157	0.0477493
AT4G33666	195.356	1.55525	0.318381	4.55445e-08	4.2581e-06
AT4G33780	1605.31	-0.427987	0.140114	0.000290766	0.00773107
AT4G34070	875.082	-0.355147	0.152465	0.00328556	0.0489571
AT4G34071	20.6118	3.44764	0.745916	2.32009e-07	1.82172e-05
AT4G34080	9.23146	3.67	1.20166	0.000230865	0.00636574
AT4G34550	25.5117	-1.04211	0.625324	0.00264247	0.0420176
AT4G34588	930.302	-1.33445	0.224421	1.44649e-10	2.33421e-08
AT4G34590	933.396	-1.32432	0.221451	1.11312e-10	1.88024e-08
AT4G34830	1750.91	0.440337	0.19706	0.00246296	0.0400061
AT4G34850	31.9883	-1.54686	0.856481	0.00202764	0.0345403
AT4G34950	13866.7	-0.532222	0.148655	3.23745e-05	0.00129376
AT4G34990	357.249	-0.613306	0.211637	0.000272651	0.00730741
AT4G35060	203.4	-1.10157	0.309679	1.47417e-05	0.000670416
AT4G35090	9438.01	-0.577809	0.201906	0.000310154	0.00814956
AT4G35300	8496.95	-0.635287	0.161145	6.51812e-06	0.000322711
AT4G35770	165.993	3.0299	0.592856	6.65731e-09	7.56037e-07
AT4G36730	1393.71	0.461796	0.162955	0.000488879	0.0118255
AT4G36830	186.811	-1.05466	0.214952	5.64911e-08	5.18506e-06
AT4G37000	3424.3	-0.352928	0.141659	0.00189003	0.0326943
AT4G37140	33.2293	-1.21379	0.53171	0.000782821	0.0170113
AT4G37180	414.877	1.49853	0.317482	1.00576e-07	8.71409e-06
AT4G37390	50.3154	-0.796976	0.45156	0.00273286	0.0429598
AT4G37410	143.596	-1.04504	0.733515	0.00329406	0.0490358
AT4G37540	62.2202	1.72123	0.729621	0.000345297	0.00890989
AT4G37760	2094.96	-0.367954	0.154821	0.00258167	0.041317
AT4G37770	23.3679	1.30924	0.698291	0.001562	0.0285361
AT4G38530	226.502	-0.436182	0.201521	0.00307516	0.0469709
AT4G38950	660.846	0.661066	0.132214	4.78163e-08	4.4498e-06
AT4G39210	5133.92	-0.735414	0.21596	3.74318e-05	0.00143866
AT4G39510	568.618	-0.400419	0.172539	0.00256328	0.0410712
AT4G39795	87.1379	-0.683603	0.266204	0.000600306	0.0138539
AT4G39800	25347.8	-0.709068	0.168391	1.95209e-06	0.00012186
AT4G39830	96.8846	1.68179	0.759486	0.00032921	0.00856074
AT4G39955	542.71	-0.625951	0.260481	0.000847343	0.0180812
AT5G01200	351.01	-0.684126	0.241637	0.000288439	0.00767936
AT5G01410	10549.3	-0.37435	0.135133	0.000897784	0.0188967
AT5G01600	14454.7	-0.707231	0.296258	0.000862907	0.0182938
AT5G01790	902.22	-0.567615	0.257366	0.00169543	0.0302394
AT5G02160	7446.4	0.964472	0.257874	9.68538e-06	0.000462437
AT5G02190	384.467	-1.01321	0.383626	0.000299823	0.00791949
AT5G02280	439.215	-0.573733	0.234052	0.00099771	0.0204643
AT5G02940	1335.13	0.859809	0.212256	2.84721e-06	0.000164459
AT5G03090	8.32912	5.14538	1.47466	2.32708e-05	0.000988937
AT5G03210	3387.12	-0.141016	0.273197	0.00229826	0.0379288
AT5G03490	495.796	-0.550203	0.229031	0.00121392	0.023553
AT5G03555	386.724	-0.481578	0.209832	0.0019131	0.0330371
AT5G03630	6800.04	-0.50822	0.17106	0.000271472	0.00730503
AT5G03640	118.877	-0.872371	0.242747	1.83784e-05	0.000801355
AT5G03940	3420.36	0.609734	0.154268	6.02705e-06	0.000301378
AT5G04220	266.291	0.689129	0.200282	3.89681e-05	0.00148071
AT5G04340	1607.44	-1.12157	0.392187	0.000164442	0.00484671
AT5G04510	830.171	0.334286	0.139777	0.00305877	0.0468584
AT5G05270	2133.07	-1.29	0.328389	3.13453e-06	0.000178998
AT5G06270	310.974	-0.464129	0.219503	0.00305678	0.0468584
AT5G06510	1094.35	-1.03402	0.132281	3.21433e-16	1.0592e-13
AT5G06710	404.174	-0.532403	0.218974	0.00117147	0.0229286
AT5G07215	28.255	3.38449	0.561959	1.33523e-10	2.19996e-08
AT5G07230	51.2094	-2.99946	0.807698	1.04826e-05	0.000498135
AT5G07460	2562.39	-0.556031	0.208941	0.000655706	0.0148427
AT5G07550	234.142	0.0471455	0.195457	0.00105378	0.0212458
AT5G07560	69.4883	0.181114	0.350595	0.000670782	0.0151159
AT5G07570	9.56996	2.79609	1.03241	0.000421623	0.0105384
AT5G07685	6.68041	0.116005	0.242565	0.00309324	0.0471546
AT5G07990	4614.76	-2.56609	0.294131	4.45143e-20	1.98841e-17
AT5G08139	514.105	-0.324546	0.135914	0.00331475	0.0492801
AT5G08280	5942.97	0.490531	0.154947	0.000150548	0.00450322
AT5G09290	39.8325	1.43612	0.505589	0.000146805	0.00439781
AT5G09880	1036.02	0.304169	0.124249	0.00329572	0.0490358
AT5G10010	772.207	0.439482	0.123025	4.54691e-05	0.00169884
AT5G10250	14.334	1.57138	0.859775	0.00158953	0.0287848
AT5G10380	1804.46	0.650181	0.154799	2.3232e-06	0.000139399
AT5G10430	1315.92	-0.7406	0.187335	4.77389e-06	0.000251653
AT5G10540	1890.9	0.468606	0.173547	0.000725043	0.0160331
AT5G10570	33.6633	1.06248	0.555027	0.00172569	0.0306702
AT5G10760	3962.8	1.35806	0.286768	8.51161e-08	7.50403e-06
AT5G10946	147.23	-0.749169	0.322052	0.000966242	0.0199204
AT5G11460	334.092	-0.56758	0.289029	0.00291225	0.0452039
AT5G11790	4317.74	-0.46559	0.135895	7.23038e-05	0.00248441
AT5G11840	2744.26	-0.323829	0.104596	0.000442873	0.0109312
AT5G11930	378.07	-1.30864	0.251316	9.71765e-09	1.0616e-06
AT5G12930	160.405	0.59469	0.258723	0.00141707	0.0264932
AT5G12950	3357.53	0.512147	0.140014	2.62152e-05	0.0010865
AT5G13240	885.123	-0.478394	0.177455	0.000645104	0.0146854
AT5G13475	16.5583	5.13095	1.36579	1.33043e-05	0.000613369
AT5G13800	5064.45	-0.440086	0.195378	0.00226684	0.0375646
AT5G13930	38315.8	-1.96337	0.302731	3.1176e-12	6.39457e-10
AT5G14460	1120.76	0.411844	0.124421	0.000135468	0.00410715
AT5G14620	306.779	-1.77284	0.190918	8.07992e-22	4.16447e-19
AT5G14640	2293.79	-0.460984	0.224854	0.00328018	0.0489131
AT5G14700	652.55	-0.861633	0.144151	1.45155e-10	2.33421e-08
AT5G14740	11278.1	1.26252	0.331211	5.7074e-06	0.000289708
AT5G15350	342.547	-13.4125	3.31693	9.81546e-23	5.63716e-20
AT5G15690	78.9492	10.2544	2.6538	9.72552e-15	2.87489e-12
AT5G16030	1023.58	0.720792	0.368653	0.00200311	0.0341804
AT5G16050	4701.49	-0.307408	0.10685	0.00107974	0.0215959
AT5G16290	974.474	0.372074	0.139607	0.00121693	0.0235886
AT5G16380	1192.79	-0.737022	0.156726	1.47221e-07	1.21782e-05
AT5G16550	2075.53	-0.356988	0.124737	0.00076851	0.0167365
AT5G16570	7307.95	-1.76046	0.251303	8.78811e-14	2.20812e-11
AT5G16650	382.658	0.501378	0.227117	0.00226338	0.037538
AT5G16970	3939.05	-0.47101	0.141169	9.42787e-05	0.00307645
AT5G16980	161.029	-0.678672	0.315167	0.00151854	0.0279014
AT5G17000	1682.92	-0.54528	0.159415	5.79323e-05	0.00206106
AT5G17010	1527.94	-0.378417	0.142161	0.00124052	0.0239536
AT5G17050	3577.03	-1.6594	0.231074	2.59759e-14	7.15263e-12
AT5G17220	10318.6	-2.81465	0.237185	9.85685e-34	8.61446e-31
AT5G17460	7390.66	-0.548595	0.19864	0.000457621	0.0111634
AT5G17600	335.779	-0.664336	0.274173	0.000872099	0.0184527
AT5G17640	387.043	0.446852	0.200819	0.00263272	0.0419336
AT5G17700	778.904	-1.09343	0.236373	2.07081e-07	1.6518e-05
AT5G17990	1774.54	0.398631	0.169282	0.00246665	0.0400179
AT5G18470	473.629	0.871134	0.441258	0.00164228	0.0295272
AT5G18600	844.104	0.817864	0.290205	0.000241485	0.00662223
AT5G18630	681.731	0.319681	0.12849	0.00260748	0.0416306
AT5G19097	384.306	6.27974	0.32448	7.64871e-84	3.07493e-80
AT5G19440	3411.77	-0.498521	0.141428	5.14963e-05	0.00187523
AT5G19470	4285.02	-3.26431	0.222018	1.09895e-50	2.00818e-47
AT5G19630	535.836	-0.476967	0.168358	0.000465779	0.0113349
AT5G19650	36.8912	-0.965135	0.461131	0.00133544	0.0252337
AT5G20180	1126.34	-0.708307	0.177377	4.71506e-06	0.000249414
AT5G20190	9698.74	-0.965832	0.286505	3.4363e-05	0.00135172
AT5G20630	7427.66	0.604073	0.233893	0.000644529	0.0146854
AT5G20900	4478.49	-0.383082	0.150497	0.00144872	0.0270137
AT5G21222	557.159	0.517685	0.200011	0.000815423	0.0175679
AT5G22020	2061.87	-0.582596	0.170725	5.6524e-05	0.00202364
AT5G22300	3621.09	-1.50048	0.176715	8.46267e-19	3.47159e-16
AT5G22340	1221.65	0.605014	0.151237	5.30784e-06	0.000272968
AT5G22380	59.6594	1.92766	0.946818	0.000571756	0.013395
AT5G22430	534.328	-1.25317	0.400584	4.83544e-05	0.00179
AT5G22500	197.71	0.765197	0.217231	2.76871e-05	0.00113348
AT5G22630	1092.16	-0.406524	0.169953	0.00213991	0.0359952
AT5G22640	2300.3	0.705527	0.192547	1.674e-05	0.000742804
AT5G23460	404.367	-0.591062	0.243524	0.00100396	0.0205715
AT5G23750	1500.66	-0.664566	0.169052	5.96381e-06	0.000300447
AT5G24060	1434.29	0.400708	0.163422	0.00185332	0.0323781
AT5G24120	1013.14	-0.867136	0.264254	4.87899e-05	0.00180281
AT5G24240	368.342	5.33333	0.33391	6.8256e-59	1.96002e-55
AT5G24380	589.979	-0.780471	0.254999	0.00012219	0.00380796
AT5G24490	4909.42	0.959487	0.319188	0.000124376	0.00385814
AT5G24530	1043.92	1.68232	0.284954	1.26219e-10	2.11428e-08
AT5G24660	815.704	-0.806013	0.250138	7.07061e-05	0.00245046
AT5G24770	10543.6	-2.18415	0.365067	8.96448e-11	1.55341e-08
AT5G24780	3262.4	-1.32903	0.272348	4.03548e-08	3.86273e-06
AT5G24990	213.125	-0.502245	0.206154	0.00126043	0.024268
AT5G25190	95.8013	1.33396	0.633033	0.000795215	0.0172343
AT5G25390	676.611	-0.583934	0.235745	0.000912226	0.019061
AT5G25980	48003.4	-1.22426	0.236715	1.17149e-08	1.25256e-06
AT5G26020	35.4196	9.14643	2.57558	5.44105e-12	1.07226e-09
AT5G26220	104.645	-1.65165	0.407231	2.05697e-06	0.000127222
AT5G26270	1203.13	7.10343	0.318846	2.32147e-111	2.33319e-107
AT5G26345	5.77128	6.10952	2.67607	4.94509e-05	0.00182054
AT5G26690	42.1975	1.33394	0.624711	0.000760488	0.0165798
AT5G26730	28.3166	-2.20462	1.04515	0.000666957	0.0150466
AT5G27330	178.21	0.447725	0.204287	0.00273561	0.0429598
AT5G27345	49.0362	6.62365	1.59977	2.05197e-06	0.000127222
AT5G27450	277.005	0.433397	0.174244	0.00148896	0.0275087
AT5G27490	172.432	-0.99494	0.213441	1.82688e-07	1.48673e-05
AT5G27925	349.36	7.99834	0.595708	8.93936e-42	1.31836e-38
AT5G27927	48.4985	7.03684	1.12151	1.34771e-10	2.20247e-08
AT5G27947	15.2477	7.92329	2.62916	2.08254e-08	2.113e-06
AT5G28030	224.246	0.49405	0.241719	0.00325394	0.0486221
AT5G28230	27.0468	3.25975	0.673886	6.45415e-08	5.87035e-06
AT5G28237	25.0131	-1.36854	0.857334	0.00219117	0.0365212
AT5G28335	174.699	6.59033	0.506322	1.01472e-38	1.19982e-35
AT5G28715	13.4675	7.93402	2.54615	1.62657e-08	1.7029e-06
AT5G28773	14.2241	6.09971	1.54165	2.37499e-06	0.000141661
AT5G28888	12.3258	5.54903	1.40318	3.60271e-06	0.000200604
AT5G32621	15.4942	5.16158	1.25256	5.20034e-06	0.00026872
AT5G33270	5.13318	5.93991	2.64705	7.13715e-05	0.00246926
AT5G34895	9.2215	6.67437	2.84113	3.06347e-05	0.00123404
AT5G35205	47.3317	9.28527	2.58005	2.31799e-12	4.95681e-10
AT5G35207	56.9184	5.84059	0.742173	1.35927e-15	4.26916e-13
AT5G35330	1044.96	-0.36802	0.128701	0.000702939	0.0156303
AT5G35425	12.8804	1.3069	0.746099	0.00242677	0.0395781
AT5G35480	1554.9	2.92947	0.243996	4.97622e-35	4.54668e-32
AT5G35490	1003.37	2.90919	0.297922	5.74202e-24	3.60689e-21
AT5G35495	12.482	4.51948	1.00622	1.47986e-06	9.4434e-05
AT5G35555	4.79283	4.97508	2.7891	0.00065411	0.0148273
AT5G35575	8.2557	0.151377	0.287937	0.00256073	0.0410712
AT5G35965	20.1685	6.2399	1.34644	7.3333e-08	6.5514e-06
AT5G36005	18.1611	7.7112	2.58884	2.95089e-08	2.90764e-06
AT5G36930	663.691	0.680577	0.242888	0.000319334	0.00834711
AT5G37260	287.426	1.03708	0.441346	0.000700826	0.0156303
AT5G37600	31790.9	-0.41435	0.182998	0.00272481	0.0429243
AT5G37940	294.698	-0.142431	0.273604	0.0029504	0.0455499
AT5G37950	141.277	-0.867417	0.413666	0.00133325	0.0252337
AT5G37970	67.1835	-0.141064	0.272847	0.00106964	0.0214793
AT5G37980	77.8139	-2.53946	0.351069	2.3106e-14	6.45075e-12
AT5G37990	58.6286	-3.24234	1.07388	5.6289e-05	0.00202047
AT5G38000	104.133	-1.54269	0.402859	4.46957e-06	0.000238617
AT5G38005	67.236	0.885664	0.313609	0.000235543	0.00646809
AT5G38010	121.86	-1.49878	0.371009	2.25686e-06	0.000137055
AT5G38120	75.8729	-1.97598	0.493184	2.41305e-06	0.000143082
AT5G38250	17.368	1.76181	0.723419	0.000368654	0.00943988
AT5G38420	41452.5	0.579734	0.304343	0.00321879	0.0483926
AT5G39090	120.761	-1.28801	0.239526	3.92335e-09	4.77959e-07
AT5G39160	152.335	0.714426	0.27305	0.000500173	0.0119976
AT5G39190	362.079	0.660103	0.204872	8.54037e-05	0.00283752
AT5G39410	3295.17	-0.284722	0.0927359	0.000542422	0.0128424
AT5G39590	1677.36	0.474386	0.13433	4.70082e-05	0.00174984
AT5G39670	192.571	1.05993	0.427789	0.000445629	0.0109774
AT5G39850	721.869	-0.574277	0.224259	0.000758548	0.0165555
AT5G40230	28.1261	1.03554	0.438047	0.000718402	0.0159213
AT5G40380	376.169	0.475145	0.187407	0.00106725	0.0214528
AT5G40890	326.976	1.59791	0.26423	6.52303e-11	1.16035e-08
AT5G41120	319.929	-1.01854	0.197443	1.40719e-08	1.48094e-06
AT5G41460	1578.68	-0.358604	0.143229	0.00212211	0.0357258
AT5G41761	35.3172	2.23311	0.517344	6.20253e-07	4.28444e-05
AT5G41830	342.856	6.35315	0.408372	7.38208e-56	1.85484e-52
AT5G42090	4651.97	-0.365047	0.118463	0.00034933	0.00900241
AT5G42180	13.9927	-0.195737	0.381595	0.00169795	0.0302574
AT5G42610	21.9914	-1.01502	0.644537	0.00309854	0.0471847
AT5G42645	103.443	10.8108	2.76834	2.7977e-16	9.37276e-14
AT5G42800	12213.8	-2.51076	0.237601	1.08413e-27	7.78287e-25
AT5G42810	610.888	-0.546604	0.185074	0.000274704	0.00735264
AT5G42830	36.803	1.07319	1.57047	0.00324859	0.0486221
AT5G43150	4938.71	-1.18419	0.192652	4.95517e-11	9.0549e-09
AT5G43330	2007.4	-0.373923	0.160812	0.00280653	0.0438679
AT5G43500	555.678	-0.922996	0.131877	1.62149e-13	4.0239e-11
AT5G43840	95.0988	2.42335	1.11586	0.00169438	0.0302394
AT5G43850	6501.21	-0.54293	0.244248	0.00211019	0.0355847
AT5G43860	328.271	-0.785294	0.20947	1.10531e-05	0.000519639
AT5G44005	960.204	-0.388906	0.153094	0.00157669	0.0286555
AT5G44260	236.896	1.04346	0.533532	0.00139451	0.0261484
AT5G44430	266.645	1.74539	0.364052	5.7457e-08	5.24974e-06
AT5G44572	42.1516	2.00914	0.517968	3.65382e-06	0.000202347
AT5G44820	211.483	0.511044	0.21161	0.0013327	0.0252337
AT5G45095	30.9001	3.07845	0.546286	9.8767e-10	1.38833e-07
AT5G45275	465.111	-0.585977	0.144125	4.47532e-06	0.000238617
AT5G45470	716.185	0.78411	0.190101	2.27607e-06	0.000137391
AT5G45472	46.9696	0.674193	0.359257	0.00291897	0.0452734
AT5G45490	1284.31	0.988693	0.187934	7.12328e-09	7.95473e-07
AT5G45730	60.5041	-0.785184	0.34258	0.00102289	0.0208468
AT5G45890	1776.32	-0.116586	0.24799	1.77261e-10	2.76211e-08
AT5G46280	297.045	0.485061	0.21574	0.00215544	0.036196
AT5G46830	66.206	-2.01033	0.574682	1.76512e-05	0.000776384
AT5G47190	3804.41	0.507181	0.16765	0.000232505	0.0063934
AT5G47240	3284.67	-0.572424	0.224899	0.000842165	0.0180416
AT5G47435	1546.35	0.307938	0.112339	0.00137847	0.0259201
AT5G47500	828.773	0.463449	0.186219	0.00130866	0.0249103
AT5G47540	658.449	0.429326	0.18867	0.00264643	0.0420176
AT5G47990	16.278	5.17897	1.11199	1.21444e-06	7.92577e-05
AT5G48020	1552.28	-0.286769	0.0920993	0.000525779	0.0125044
AT5G48220	1038.15	0.506774	0.151481	8.19714e-05	0.00274455
AT5G48540	85.0966	0.785614	0.377464	0.00156026	0.0285361
AT5G48657	147.174	0.966099	0.55242	0.00211008	0.0355847
AT5G48880	3334.22	-0.627442	0.23172	0.000438411	0.0108528
AT5G49030	1847.84	0.447245	0.16169	0.000645074	0.0146854
AT5G49360	1032.07	1.65872	1.23183	0.00133623	0.0252337
AT5G49480	637.565	-1.04555	0.180605	4.18633e-10	6.27981e-08
AT5G49730	3009.63	1.15757	0.28515	2.41131e-06	0.000143082
AT5G50720	482.297	-0.759323	0.23609	7.65896e-05	0.00259617
AT5G50800	1336.58	-1.05038	0.150408	1.74581e-13	4.27958e-11
AT5G50915	146.694	1.54531	0.303153	1.6908e-08	1.76097e-06
AT5G50950	2468.85	1.30632	0.257615	1.76048e-08	1.82409e-06
AT5G51830	981.602	-0.384644	0.163317	0.00313022	0.0475231
AT5G52070	275.351	1.43666	0.280206	1.19314e-08	1.26896e-06
AT5G52100	753.888	0.558949	0.250892	0.00178722	0.0315377
AT5G52160	106.452	-0.0530392	0.197696	0.00192523	0.0332181
AT5G52760	127.216	1.73243	0.460178	6.13886e-06	0.000306197
AT5G52810	436.906	0.518875	0.21996	0.00147642	0.0273525
AT5G53460	3896.14	1.5449	0.287867	2.94823e-09	3.72719e-07
AT5G53550	800.507	1.00567	0.270036	9.59213e-06	0.000459075
AT5G54060	4380.9	-2.96795	0.237001	2.34288e-37	2.35471e-34
AT5G54190	141.407	1.47013	0.352032	1.16493e-06	7.6524e-05
AT5G54270	127807	0.639565	0.279193	0.00122947	0.023763
AT5G54390	4644.52	-0.377185	0.128834	0.000562114	0.0132153
AT5G54530	326.609	-0.438943	0.193153	0.00241603	0.0394513
AT5G54630	466.022	0.566548	0.288346	0.00300534	0.0461441
AT5G54855	1214.67	-0.343197	0.132862	0.00173134	0.0307436
AT5G54960	12983.2	-0.672891	0.138012	1.03277e-07	8.88857e-06
AT5G55450	1517.68	0.59896	0.252861	0.00110626	0.0218867
AT5G55460	146.407	1.10711	0.254729	7.05296e-07	4.78717e-05
AT5G55640	314.189	0.49716	0.193959	0.000964988	0.019915
AT5G56100	140.639	1.07846	0.442537	0.000568458	0.0133332
AT5G56500	1170.53	-0.574389	0.114417	5.1108e-08	4.7342e-06
AT5G56840	618.576	-0.981762	0.247734	3.33964e-06	0.000188568
AT5G56870	212.212	1.37107	0.601217	0.00038618	0.00977658
AT5G57550	24.65	4.08702	0.79041	6.13166e-09	7.04424e-07
AT5G57655	1736.69	0.491624	0.141902	5.89393e-05	0.00208949
AT5G57815	1636.37	-0.382307	0.127271	0.0004418	0.0109233
AT5G57887	697.833	0.489585	0.193377	0.00106104	0.0213707
AT5G58005	701.989	-0.357109	0.146673	0.00251672	0.0405357
AT5G58210	321.78	-0.44896	0.209381	0.00299452	0.0460406
AT5G58370	197.473	0.459578	0.213865	0.00299593	0.0460406
AT5G58540	151.129	-1.06558	0.226719	1.38819e-07	1.15306e-05
AT5G58780	6.88182	-0.0802643	0.211931	0.0030608	0.0468584
AT5G58960	2501.82	-0.570869	0.162533	3.73864e-05	0.00143866
AT5G59670	935.5	0.691042	0.364199	0.00264683	0.0420176
AT5G59680	75.5535	0.82509	0.454868	0.00255706	0.0410538
AT5G60142	54.8378	-0.82941	0.352384	0.000884365	0.0186533
AT5G60280	15.9637	1.50201	0.688834	0.000862489	0.0182938
AT5G60760	120.397	-1.02819	0.302371	3.05212e-05	0.00123194
AT5G60800	161.612	1.53403	0.247184	2.76322e-11	5.19097e-09
AT5G60900	622.285	0.605516	0.194968	0.000133622	0.00406959
AT5G60950	109.409	1.08848	0.258952	1.32125e-06	8.4851e-05
AT5G61070	53.8277	1.5949	0.414178	5.02587e-06	0.000261047
AT5G61160	384.765	1.11561	0.34992	5.54107e-05	0.00199966
AT5G61290	572.205	-1.35244	0.243651	1.37256e-09	1.87686e-07
AT5G61380	3853.17	0.572726	0.253733	0.00158263	0.0287116
AT5G61410	17559.6	0.373964	0.153787	0.00223326	0.0371613
AT5G61900	689.877	0.524319	0.22384	0.00145169	0.0270191
AT5G62080	100.683	-0.106919	0.233773	0.00118085	0.023045
AT5G62720	5115.83	0.54278	0.201571	0.000551497	0.0129961
AT5G63160	1123.49	-0.952722	0.286342	3.82084e-05	0.00146013
AT5G63580	193.697	-0.680301	0.253833	0.000429503	0.0106849
AT5G63650	169.962	-0.683082	0.224613	0.000152433	0.00453957
AT5G63810	1723.89	0.784953	0.194481	3.39743e-06	0.000190759
AT5G63920	128.296	0.655999	0.242887	0.000448298	0.0110126
AT5G64000	100.451	1.28414	0.448351	0.000133546	0.00406959
AT5G64230	464.535	-0.656798	0.257863	0.000651866	0.0148058
AT5G64550	2286.92	-0.704684	0.229194	0.000132527	0.00405468
AT5G64552	2284.66	-0.674236	0.225399	0.000184466	0.00533519
AT5G64685	54.4202	2.99984	0.458739	2.88563e-12	6.00419e-10
AT5G64770	4531.09	-0.970655	0.27454	1.64372e-05	0.000735679
AT5G65140	373.797	-0.64093	0.260654	0.000806236	0.0174073
AT5G65165	6.42183	-0.120167	0.248205	0.000554568	0.0130531
AT5G65300	195.216	-0.932793	0.27729	3.62114e-05	0.00141063
AT5G65340	28.343	-1.63393	0.563623	0.000123216	0.00383399
AT5G65840	3159.27	-0.386876	0.141676	0.000915623	0.0191021
AT5G66440	425.116	-0.486063	0.1524	0.000152931	0.00454073
AT5G66470	1119.73	0.401675	0.119997	0.000114714	0.00360855
AT5G66820	1131.19	-0.425848	0.18495	0.0023691	0.0388621
AT5G67150	924.38	-0.519438	0.231195	0.00186307	0.0324731
AT5G67180	566.493	-0.572047	0.144699	6.78725e-06	0.000334389
AT5G67330	2919.56	-0.603371	0.22194	0.000436411	0.0108166
AT5G67370	2573.29	-0.359057	0.127623	0.000853741	0.0181791
AT5G67420	1369.09	2.09162	0.906014	0.000501945	0.0120257
ATCG00480	291.2	0.566024	0.206858	0.000473837	0.0115031
ATCG00830	77.8057	0.0080027	0.187089	3.73646e-11	6.89052e-09
ATCG01240	12.8409	0.122307	0.253116	1.42756e-05	0.000653653

## Sheet: Supplementary Table S5
Supplementary Table S5 Differentially expressed genes between ddc Low Watering and Control treatments
gene	baseMean	log2FoldChange	lfcSE	pvalue	padj
AT1G01010	144.166	-0.595554	0.281088	0.0048266	0.0334319
AT1G01140	2029.24	-0.832756	0.412886	0.00293735	0.0229653
AT1G01180	406.673	-1.03937	0.247631	1.95243e-06	5.5589e-05
AT1G01250	706.918	0.741283	0.394757	0.00448092	0.0316459
AT1G01280	20.8	6.15865	1.69743	3.2823e-06	8.65846e-05
AT1G01300	3998.37	-0.49098	0.211004	0.00383879	0.0282547
AT1G01340	169.343	-2.70535	0.361135	1.13149e-15	2.2298e-13
AT1G01390	159.91	-0.718529	0.307074	0.00198829	0.0170845
AT1G01490	1915.67	-0.509375	0.166981	0.00052112	0.00594159
AT1G01550	5961.52	-0.449578	0.113097	2.18996e-05	0.000441529
AT1G01560	102.475	-1.89626	0.611237	3.22107e-05	0.000606811
AT1G01580	86.9168	0.972991	0.303045	0.000101523	0.00156377
AT1G01630	1826.88	-0.585625	0.130513	1.45435e-06	4.2928e-05
AT1G01680	26.5457	-1.16854	0.862387	0.00457286	0.032123
AT1G01820	2861.18	-0.29903	0.106631	0.00267921	0.0214135
AT1G01840	83.9304	1.17637	0.354677	5.61086e-05	0.000959863
AT1G01910	1616.72	-0.412782	0.127328	0.000391303	0.00469307
AT1G02050	208.365	0.718929	0.264853	0.000772819	0.00816148
AT1G02065	202.467	1.05047	0.214739	8.51173e-08	3.47752e-06
AT1G02120	2387.02	-0.350672	0.102218	0.000234688	0.00309747
AT1G02190	115.513	2.07418	0.363675	5.66966e-10	4.09949e-08
AT1G02205	7452.72	1.85448	0.13431	1.20873e-44	2.69963e-41
AT1G02230	10.4582	-1.96848	1.08993	0.00219099	0.0183968
AT1G02260	755.747	-0.354151	0.124029	0.00184467	0.0161146
AT1G02360	56.0835	-3.79614	0.735357	5.10741e-09	2.87575e-07
AT1G02390	400.175	1.07455	0.197386	4.58093e-09	2.6234e-07
AT1G02400	65.8636	-2.54701	0.461307	1.17315e-09	7.84799e-08
AT1G02800	279.105	0.869012	0.24075	2.78183e-05	0.000540267
AT1G02820	173	1.33423	0.261245	2.18788e-08	1.04711e-06
AT1G02920	891.822	-4.40479	0.734433	1.65678e-11	1.64866e-09
AT1G02940	36.6623	1.0101	0.572744	0.0039487	0.0288105
AT1G03055	64.4694	1.01023	0.483461	0.00202778	0.0173192
AT1G03070	75.119	1.47221	0.46462	7.17067e-05	0.0011728
AT1G03210	271	-0.872913	0.186013	2.82309e-07	1.02802e-05
AT1G03310	4181.71	0.398987	0.157416	0.00388407	0.0285038
AT1G03370	996.484	-0.689583	0.20706	0.000114293	0.00172241
AT1G03410	572.536	0.514993	0.161225	0.000325414	0.0040603
AT1G03420	574.542	-0.645003	0.326174	0.00568503	0.037904
AT1G03430	863.158	-0.352723	0.115479	0.000970789	0.00974717
AT1G03495	1933.3	2.13184	0.244319	1.16677e-19	4.21647e-17
AT1G03530	490.248	0.439974	0.15108	0.00118502	0.0113918
AT1G03730	244.238	-0.630741	0.260612	0.00220345	0.0184779
AT1G03740	1607.1	-1.00868	0.328288	0.000124212	0.00185084
AT1G03830	197.718	0.50097	0.173598	0.0009546	0.00962791
AT1G03850	55.0868	-2.64348	0.726815	2.49161e-06	6.82341e-05
AT1G03870	1212.04	-1.71264	0.816574	0.000824945	0.00860967
AT1G03940	2563.62	2.44547	0.289519	1.02454e-18	3.43237e-16
AT1G04040	1724.39	-2.14457	0.200601	6.12642e-28	4.92588e-25
AT1G04220	408.205	2.06187	0.380913	2.4578e-09	1.50545e-07
AT1G04280	239.962	-0.719387	0.281662	0.00115428	0.0111661
AT1G04410	24883	-0.339377	0.144434	0.00819981	0.0498561
AT1G04530	994.318	-0.425573	0.191366	0.00775925	0.0478579
AT1G04570	439.673	1.66888	0.415353	1.85987e-06	5.32554e-05
AT1G04590	590.163	0.452457	0.159599	0.00133647	0.0125067
AT1G04600	19.4537	-1.58459	0.524539	0.000118041	0.0017707
AT1G04680	3779.7	-0.537705	0.245601	0.00528753	0.0359556
AT1G04770	605.12	0.788513	0.346188	0.00182032	0.0159574
AT1G04800	1568.69	-0.888923	0.254771	4.24384e-05	0.000763018
AT1G04830	589.573	0.529523	0.148027	7.68283e-05	0.00124342
AT1G04980	315.708	-0.525994	0.224043	0.0038854	0.0285038
AT1G05010	10613	-1.408	0.215641	3.94704e-12	4.53368e-10
AT1G05135	353.143	-2.6783	0.466019	2.71746e-10	2.12543e-08
AT1G05260	51.1299	1.1401	0.445706	0.000593996	0.00659062
AT1G05350	550.119	-0.404812	0.174496	0.00679949	0.0434584
AT1G05490	48.7647	0.917586	0.414135	0.00189595	0.016516
AT1G05570	1418.44	-0.876546	0.189058	3.12776e-07	1.1242e-05
AT1G05575	115.505	-2.56345	1.21193	0.000292876	0.00372366
AT1G05675	32.9709	-3.17639	1.14774	1.69977e-05	0.000352602
AT1G05680	46.6406	-2.79917	0.582633	6.11827e-08	2.60558e-06
AT1G05805	1425.36	-0.586724	0.251526	0.00297416	0.0231719
AT1G05810	382.162	-0.834753	0.19153	1.42181e-06	4.2153e-05
AT1G05835	296.225	0.641073	0.210434	0.000359034	0.00438986
AT1G06090	59.1614	1.14021	0.371356	0.000136915	0.00200426
AT1G06160	451.217	-5.18076	0.877578	1.35754e-11	1.37818e-09
AT1G06270	178.022	0.440852	0.199106	0.0075256	0.0469352
AT1G06290	1844.84	-0.549994	0.11649	4.95124e-07	1.68686e-05
AT1G06420	63.0898	1.53197	0.330812	2.089e-07	7.86348e-06
AT1G06430	7113.41	0.60771	0.147818	6.95986e-06	0.000165367
AT1G06800	655.023	-0.457913	0.185482	0.00368174	0.0273592
AT1G06830	221.605	-2.32488	0.328584	5.45914e-14	9.06894e-12
AT1G06840	479.606	-0.391046	0.159127	0.00504447	0.0346781
AT1G07000	940.688	-1.87353	0.354697	4.09272e-09	2.35724e-07
AT1G07040	2341.18	0.51736	0.148036	0.000119035	0.00178296
AT1G07090	1061.3	-0.802903	0.159983	6.30244e-08	2.66706e-06
AT1G07120	19.0518	1.06844	0.608796	0.00401143	0.0291307
AT1G07140	4106.67	-0.380722	0.124349	0.000855029	0.0088565
AT1G07180	956.887	0.507944	0.156433	0.000274064	0.00352235
AT1G07230	3403.44	0.38882	0.143281	0.00241083	0.0198201
AT1G07240	1207.14	-1.09566	0.156022	1.86021e-13	2.72936e-11
AT1G07260	90.4485	-0.989856	0.330457	0.000208523	0.00283978
AT1G07390	140.496	0.58295	0.264349	0.00428395	0.0306012
AT1G07430	1878.9	2.68416	0.660481	9.26392e-07	2.89152e-05
AT1G07530	1750.24	0.39328	0.129963	0.00088308	0.00906115
AT1G07615	345.875	0.334306	0.14083	0.0079399	0.0486733
AT1G07620	176.514	-1.39646	0.390929	1.43686e-05	0.000305632
AT1G07640	1226.64	-0.510615	0.143349	9.47018e-05	0.00147795
AT1G07650	1519.81	-0.515685	0.173664	0.000656653	0.0071224
AT1G07985	61.444	3.27077	0.937271	2.07661e-05	0.000422062
AT1G08040	1118.14	0.4463	0.127547	0.00013351	0.00196319
AT1G08050	206.303	-0.843113	0.379067	0.00194531	0.0168184
AT1G08080	17.8406	1.19056	0.605193	0.00234002	0.0193646
AT1G08090	45.6296	-1.1047	0.883869	0.00515258	0.0352526
AT1G08110	4742.88	0.519997	0.124314	7.83213e-06	0.000183489
AT1G08440	37.0919	1.67245	0.526773	7.2373e-05	0.00118082
AT1G08450	2977.75	-1.15715	0.152273	2.20588e-15	4.14396e-13
AT1G08500	154.424	1.09831	0.236306	2.72538e-07	9.96051e-06
AT1G08510	3852.32	-0.371315	0.158153	0.0070905	0.044876
AT1G08560	406.595	0.409204	0.172073	0.00584204	0.0386795
AT1G08592	88.4635	0.706153	0.260838	0.000832494	0.00866148
AT1G08630	528.279	1.628	0.355493	2.40858e-07	8.91617e-06
AT1G08680	878.072	0.352286	0.138004	0.00444332	0.031449
AT1G08830	8393.39	-0.99472	0.258593	9.30891e-06	0.000212145
AT1G08900	749.317	-0.389392	0.147783	0.00282283	0.0222779
AT1G08930	3244.33	-2.37222	0.687631	1.20096e-05	0.000262902
AT1G08940	234.786	-0.589414	0.302985	0.00704559	0.0447044
AT1G09080	33.1995	-2.90066	0.717589	1.37448e-06	4.11137e-05
AT1G09180	97.5755	1.66667	0.329434	2.48979e-08	1.17758e-06
AT1G09270	1946.06	-0.372904	0.160612	0.00769639	0.0476509
AT1G09320	332.647	0.43748	0.160448	0.00193678	0.0167687
AT1G09350	1241.58	-1.05831	0.295465	2.2947e-05	0.000459877
AT1G09430	1757.69	-0.553664	0.136089	1.08331e-05	0.000241416
AT1G09470	71.0014	0.616642	0.28402	0.00421139	0.0302117
AT1G09480	116.277	-0.695018	0.239396	0.000487106	0.00562719
AT1G09500	483.509	0.842375	0.496422	0.00538162	0.0363861
AT1G09530	660.673	0.638276	0.182353	7.08954e-05	0.00116143
AT1G09740	339.196	-0.646913	0.199091	0.000171208	0.00241337
AT1G09770	2393.04	0.35093	0.145455	0.00665635	0.042761
AT1G09780	3367.24	-0.495811	0.213189	0.00437473	0.031062
AT1G09932	132.369	-2.5785	0.501816	6.87218e-09	3.70343e-07
AT1G09970	3767.63	-1.44948	0.344881	1.03821e-06	3.21063e-05
AT1G10020	638.677	-1.1116	0.791837	0.00460307	0.0322503
AT1G10290	2850.72	-0.578887	0.207915	0.00104759	0.0103426
AT1G10340	240.111	-1.76756	1.07106	0.00130297	0.0122502
AT1G10550	15.6317	-0.283524	0.550501	0.000526134	0.00598518
AT1G10640	807.217	0.691998	0.322022	0.0034364	0.0258612
AT1G10990	158.447	-3.27843	0.292652	1.92677e-30	2.03842e-27
AT1G11050	898.3	-0.68756	0.313543	0.00274608	0.0217919
AT1G11170	338.71	0.664459	0.285644	0.00247664	0.0202452
AT1G11175	883.876	0.425004	0.169683	0.00366927	0.0272968
AT1G11190	141.58	0.76398	0.29596	0.00102641	0.0102051
AT1G11310	4322.59	-0.607546	0.229354	0.00122526	0.0116891
AT1G11330	1181.08	-1.03288	0.17552	3.42684e-10	2.6092e-08
AT1G11350	960.493	-0.839463	0.19318	1.46428e-06	4.31324e-05
AT1G11410	791.539	0.729393	0.195262	2.36071e-05	0.000467514
AT1G11545	578.722	-1.3919	0.323254	9.25929e-07	2.89152e-05
AT1G11592	337.96	0.396492	0.146136	0.00241703	0.019863
AT1G11670	217.094	-0.525281	0.257622	0.00757516	0.0471273
AT1G11840	16997.1	0.731698	0.114607	2.181e-11	2.12817e-09
AT1G11890	1179.82	-0.445868	0.10846	1.26292e-05	0.000274443
AT1G12020	158.849	-0.734661	0.218606	9.44864e-05	0.00147574
AT1G12080	376.141	-0.493021	0.238069	0.00814646	0.0496075
AT1G12110	4316.64	-1.8621	0.184867	3.05648e-25	1.86177e-22
AT1G12140	1731.81	-0.343638	0.0983788	0.000213202	0.0028898
AT1G12160	177.712	-0.766665	0.309463	0.00126848	0.0119989
AT1G12520	1494.68	-0.635267	0.234494	0.000962099	0.00968453
AT1G12672	20.9338	2.24873	0.742052	8.57398e-05	0.00135279
AT1G12770	1488.92	0.343708	0.125219	0.0026053	0.0210318
AT1G12800	2864.6	0.419653	0.148125	0.00146082	0.0134082
AT1G12805	19.1175	-1.92201	0.741393	0.000390991	0.00469212
AT1G12840	5955.37	-0.392236	0.159955	0.00501636	0.0345203
AT1G12940	259.604	-1.90575	0.488073	2.09967e-06	5.91113e-05
AT1G13090	3527.15	0.240936	0.0885101	0.00400302	0.0290801
AT1G13100	213.87	-0.930027	0.396825	0.00117921	0.0113467
AT1G13110	4345.96	-1.20852	0.350227	2.95755e-05	0.000565696
AT1G13210	2527.81	-1.4062	0.340651	1.37717e-06	4.11329e-05
AT1G13260	3408.24	-0.190904	0.395034	0.00287496	0.0225917
AT1G13340	175.231	-1.43997	0.423172	2.21324e-05	0.000445776
AT1G13390	1430.86	-0.360079	0.13303	0.00286268	0.0225216
AT1G13470	703.125	-1.33333	0.313531	1.12766e-06	3.47121e-05
AT1G13520	15.1348	-0.360159	0.689965	0.00701479	0.044537
AT1G13650	273.203	2.64233	0.336949	1.66066e-16	3.83688e-14
AT1G13710	277.307	0.85241	0.265705	0.00011942	0.00178739
AT1G13750	414.268	-0.992233	0.194009	3.00568e-08	1.38572e-06
AT1G13830	68.4954	-1.02414	0.34494	0.000208171	0.00283691
AT1G13930	51572.5	0.474124	0.186993	0.0028287	0.0222979
AT1G14080	21.5454	-4.33638	0.872488	7.57006e-08	3.15697e-06
AT1G14100	17.5547	1.07568	0.609593	0.00375889	0.0278091
AT1G14130	345.609	-0.420425	0.157591	0.00250164	0.0204081
AT1G14200	393.715	-0.748055	0.295269	0.0011225	0.0109372
AT1G14250	338.363	2.22846	0.841793	0.00020534	0.00280496
AT1G14290	398.756	-0.593359	0.242081	0.00224617	0.0187268
AT1G14370	621.926	-1.07196	0.26653	3.71721e-06	9.56718e-05
AT1G14430	145.382	-1.16052	0.216332	6.09821e-09	3.35072e-07
AT1G14440	346.632	0.460842	0.160871	0.00114961	0.0111366
AT1G14700	359.982	0.501646	0.182098	0.00139317	0.012917
AT1G14810	1575.51	-0.57828	0.177543	0.000223057	0.00298911
AT1G14870	59.7788	-2.66335	0.634563	7.5145e-07	2.42844e-05
AT1G14880	2483.59	-3.74354	0.373875	5.23257e-25	3.00514e-22
AT1G15030	948.673	-0.45099	0.164608	0.00179654	0.0157741
AT1G15120	3027.25	-0.564276	0.138279	9.59118e-06	0.000217353
AT1G15125	4476.62	-4.52972	0.99436	2.25562e-08	1.07271e-06
AT1G15170	473.86	-0.51358	0.167291	0.000488735	0.00563749
AT1G15230	1284.08	0.431553	0.190918	0.00646954	0.0419227
AT1G15270	4235.76	-0.297201	0.102509	0.00204752	0.0174155
AT1G15300	108.159	0.894888	0.29654	0.000218531	0.00293825
AT1G15310	319.216	1.16236	0.224748	1.53645e-08	7.55117e-07
AT1G15340	3829.25	0.984255	0.154121	1.52289e-11	1.53058e-09
AT1G15350	571.079	-0.385648	0.130938	0.00123104	0.0117387
AT1G15360	30.8346	1.43856	0.658749	0.00124336	0.0118285
AT1G15410	1763.94	-0.3762	0.125034	0.00102861	0.0102205
AT1G15510	400.156	0.625762	0.166606	2.83217e-05	0.000548453
AT1G15520	59.8004	-5.08224	0.794264	2.68792e-12	3.19704e-10
AT1G15550	182.554	0.96249	0.478076	0.00237811	0.0196556
AT1G15670	500.004	-1.11879	0.524714	0.00102655	0.0102051
AT1G15690	24269.3	-0.478699	0.186222	0.00263629	0.0211633
AT1G15890	168.656	-1.16556	0.448362	0.000374194	0.00453386
AT1G15940	512.143	0.712163	0.227921	0.00022405	0.00299642
AT1G16030	276.863	0.438631	0.181242	0.00451972	0.0318105
AT1G16130	77.8901	-1.11779	0.830535	0.00316155	0.0242728
AT1G16180	7985.28	-0.29262	0.106063	0.0034227	0.025787
AT1G16310	302.065	0.435689	0.196832	0.007503	0.0468378
AT1G16350	2391.16	0.404065	0.140873	0.00143039	0.013177
AT1G16390	90.8862	-2.08653	0.5229	2.63437e-06	7.14622e-05
AT1G16550	99.355	0.685535	0.230645	0.000410268	0.00487687
AT1G16670	446.528	-0.579215	0.160719	6.40658e-05	0.00107316
AT1G16700	2049.75	-0.34091	0.143883	0.00773504	0.0477671
AT1G16730	333.725	0.489492	0.226125	0.00660211	0.0425259
AT1G16850	2849.11	1.94972	0.246604	1.40714e-16	3.32763e-14
AT1G17080	2398.37	-0.284109	0.113738	0.00695978	0.0442469
AT1G17120	1030.73	-0.440376	0.17125	0.00299428	0.0232835
AT1G17147	93.9324	-1.48437	0.691499	0.000584042	0.00651616
AT1G17170	73.9296	-1.65834	0.335112	4.36855e-08	1.94757e-06
AT1G17250	65.3326	-2.16852	0.481379	2.44362e-07	9.02926e-06
AT1G17290	4808.9	-0.325462	0.122305	0.00403572	0.0292542
AT1G17330	397.852	-0.544093	0.160897	0.000154464	0.00222253
AT1G17340	560.77	-0.403208	0.175491	0.00707157	0.0448268
AT1G17430	360.545	-0.858976	0.233964	2.42625e-05	0.000479078
AT1G17460	440.976	0.557728	0.234842	0.00315074	0.0242098
AT1G17600	110.192	-0.818648	0.53006	0.00619057	0.0404935
AT1G17720	1351.02	-0.455466	0.156598	0.000965929	0.00970806
AT1G17870	358.539	1.95028	0.466392	8.74579e-07	2.77286e-05
AT1G17940	991.791	0.947191	0.282325	5.89071e-05	0.000998391
AT1G17990	308.487	-0.759321	0.380443	0.00334512	0.0252878
AT1G18000	842.815	-0.77644	0.360319	0.00260173	0.0210199
AT1G18150	1515.74	-0.481821	0.182727	0.00216617	0.0182414
AT1G18200	32.3308	-2.63925	0.826199	1.91801e-05	0.00039381
AT1G18210	3540.65	-1.03724	0.347789	0.000139903	0.00204077
AT1G18265	192.315	0.616325	0.301302	0.00543193	0.0366032
AT1G18330	415.964	0.810717	0.404319	0.00332772	0.0251707
AT1G18360	1156.93	0.396923	0.161381	0.00465331	0.0325343
AT1G18440	310.139	-0.425963	0.157969	0.00222115	0.0185707
AT1G18570	654.229	-1.97667	0.864114	0.000356013	0.00435823
AT1G18630	421.513	-0.344253	0.141933	0.0066152	0.0425647
AT1G18640	1350.01	-0.385171	0.136467	0.00182463	0.0159812
AT1G18710	541.672	1.11324	0.263001	1.53944e-06	4.50545e-05
AT1G18740	1035.32	-1.10553	0.419804	0.000415699	0.00492396
AT1G18840	993.469	0.570801	0.173611	0.000195129	0.00269758
AT1G18890	1062.42	-0.901388	0.242787	1.7187e-05	0.000355429
AT1G19020	374.166	-3.04037	1.07104	3.19566e-05	0.000602589
AT1G19050	374.191	1.02631	0.263585	7.60253e-06	0.000179364
AT1G19130	1384.68	-0.37075	0.12839	0.00151198	0.0137771
AT1G19140	713.08	0.353772	0.142194	0.00539302	0.0364314
AT1G19250	10.5702	-0.426889	1.33941	0.000624022	0.00686411
AT1G19290	190.655	0.565019	0.205826	0.0010829	0.0106441
AT1G19310	1017.64	-0.322041	0.124942	0.00562563	0.037675
AT1G19340	124.664	-0.507435	0.240909	0.00706652	0.0448089
AT1G19380	239.287	-1.91394	0.532428	5.89519e-06	0.000144511
AT1G19450	463.909	-0.519234	0.214477	0.00313218	0.0241411
AT1G19490	179.698	1.05499	0.267139	6.25786e-06	0.000151736
AT1G19510	109.38	-0.68514	0.371435	0.00602749	0.0395943
AT1G19570	23183.8	0.978882	0.102291	1.0813e-22	5.4338e-20
AT1G19630	397.901	0.576296	0.22822	0.00203216	0.0173454
AT1G19640	119.595	0.914051	0.23906	1.18753e-05	0.000260311
AT1G19670	3431.6	-1.11162	0.269192	2.57685e-06	7.02813e-05
AT1G19715	1510.62	0.424288	0.117075	9.92845e-05	0.00153635
AT1G19835	1192.81	0.523636	0.227418	0.00414475	0.0298508
AT1G19850	381.845	0.82576	0.192815	2.06543e-06	5.83724e-05
AT1G19970	224.559	0.590696	0.251746	0.00295162	0.023041
AT1G20010	7800.53	-0.531296	0.255421	0.00629045	0.0410134
AT1G20030	1354.37	0.62462	0.268409	0.00269742	0.0215162
AT1G20160	493.873	1.27406	0.285215	5.21065e-07	1.76626e-05
AT1G20310	12.0763	-0.442795	1.11469	0.0036988	0.0274537
AT1G20350	106.357	-1.15357	0.440738	0.000442027	0.00519298
AT1G20470	206.524	1.39559	0.451828	8.26662e-05	0.00131462
AT1G20490	165.776	1.28555	0.295528	8.87871e-07	2.7992e-05
AT1G20510	3071.37	-0.71788	0.357238	0.00359498	0.0268037
AT1G20693	12213.6	-0.431284	0.15654	0.00179574	0.0157741
AT1G20780	662.431	-0.758763	0.276553	0.000613442	0.00677145
AT1G20816	254.876	0.486202	0.215281	0.0055261	0.0371381
AT1G20840	3763.31	-0.879695	0.263032	7.62018e-05	0.00123527
AT1G20850	1420.51	0.365732	0.152801	0.00651226	0.0421301
AT1G20870	48.9697	0.742015	0.364735	0.00392758	0.0286876
AT1G20980	2328.17	-0.412176	0.18261	0.00764503	0.0474152
AT1G21050	251.741	-0.816634	0.219366	2.06115e-05	0.000419344
AT1G21090	245.138	0.524278	0.244712	0.00607913	0.0398424
AT1G21100	121.517	-2.80967	0.690707	4.77644e-07	1.64403e-05
AT1G21110	154.838	-3.10468	0.664468	1.33401e-08	6.63734e-07
AT1G21120	102.989	-2.84338	0.618144	4.67581e-08	2.07023e-06
AT1G21130	15024.6	-1.6947	0.31951	3.15448e-09	1.8865e-07
AT1G21240	195.868	-2.44773	0.404788	2.84007e-11	2.71849e-09
AT1G21250	6138.46	-0.944488	0.278829	5.34377e-05	0.00092281
AT1G21270	3103.45	-0.745979	0.385022	0.00427806	0.03057
AT1G21310	1866.07	-0.777698	0.359133	0.00256517	0.0207913
AT1G21380	1073.44	-0.395079	0.142458	0.00198969	0.0170845
AT1G21400	3941.43	0.873072	0.251285	4.73222e-05	0.000834406
AT1G21410	539.069	0.539283	0.263681	0.00719105	0.0453553
AT1G21440	3204.13	0.48528	0.222285	0.00660853	0.042549
AT1G21520	526.644	-1.39278	0.203299	4.00561e-13	5.55287e-11
AT1G21525	40.2184	-2.05539	0.57395	8.73194e-06	0.000201285
AT1G21540	195.858	-0.967294	0.276624	3.74531e-05	0.000685155
AT1G21550	305.244	-0.704346	0.270175	0.00109299	0.0107015
AT1G21650	604.503	0.49975	0.182337	0.00146078	0.0134082
AT1G21790	846.53	0.58701	0.174289	0.000142093	0.00206822
AT1G22015	8.30511	3.28903	1.45261	0.000661489	0.00716411
AT1G22110	10.9775	-1.9249	0.868809	0.000952634	0.0096129
AT1G22280	1295.79	-0.58091	0.24237	0.00262796	0.0211468
AT1G22360	1450.34	-0.814012	0.385271	0.00228475	0.0189619
AT1G22370	1656	0.550021	0.157095	9.52556e-05	0.00148429
AT1G22400	185.541	-1.44338	0.351748	1.60906e-06	4.67395e-05
AT1G22520	659.548	-0.346867	0.139408	0.00551879	0.037123
AT1G22530	2379.02	-1.34607	0.265273	2.0347e-08	9.80802e-07
AT1G22640	707.679	0.490301	0.206978	0.00406748	0.0293785
AT1G22690	641.8	-4.30556	0.215075	1.02693e-90	6.8808e-87
AT1G22740	575.798	-0.646981	0.141715	8.26497e-07	2.63287e-05
AT1G22990	356.504	0.213938	0.422039	0.00450647	0.0317284
AT1G23020	527.255	-1.23195	0.191903	8.71546e-12	9.2205e-10
AT1G23030	519.065	-1.45812	0.428485	3.09835e-05	0.000586993
AT1G23040	519.767	0.452569	0.207335	0.00746927	0.0466853
AT1G23090	851.089	-1.63658	0.255077	5.83538e-12	6.47717e-10
AT1G23130	50999.5	-0.793885	0.166724	2.34017e-07	8.71105e-06
AT1G23140	136.879	-0.682411	0.221243	0.000279031	0.00357476
AT1G23330	387.241	0.540772	0.217783	0.00252614	0.0205349
AT1G23400	2268.66	0.57667	0.160121	6.41754e-05	0.0010741
AT1G23480	202.881	-1.09901	0.435793	0.000626946	0.00688271
AT1G23490	8332.54	-0.669107	0.201684	0.000123842	0.00184669
AT1G23730	156.734	0.862495	0.278702	0.000201693	0.00277308
AT1G23740	6119.32	0.663305	0.179686	3.33816e-05	0.00062361
AT1G23750	289.913	0.511435	0.182911	0.00117355	0.011303
AT1G23830	152.101	-1.34779	0.238242	1.02468e-09	6.88863e-08
AT1G23840	185.678	-1.79742	0.451477	1.92752e-06	5.49575e-05
AT1G24020	10662.4	0.409567	0.16332	0.0039716	0.0289548
AT1G24140	396.717	-1.38134	0.453346	6.92671e-05	0.00113846
AT1G24145	274.757	-0.955923	0.38564	0.000746681	0.00794549
AT1G24147	990.563	-0.95838	0.756767	0.00654807	0.0422459
AT1G24150	126.475	-0.993072	0.380253	0.000555138	0.00624795
AT1G24170	1469.17	-0.889706	0.378653	0.00129726	0.012208
AT1G24180	1888.71	-0.373316	0.150397	0.00504444	0.0346781
AT1G24260	108.399	0.791936	0.389494	0.00349595	0.0262307
AT1G24340	458.087	0.47363	0.138026	0.000168374	0.0023868
AT1G24490	1469.47	0.492399	0.153762	0.000364664	0.00444249
AT1G24530	198.704	-1.4707	0.390822	5.57709e-06	0.000137721
AT1G24575	286.34	-0.966565	0.178401	5.4796e-09	3.06812e-07
AT1G24580	52.6529	1.53017	0.784821	0.00120579	0.0115506
AT1G24600	66.004	1.29469	0.585278	0.00102136	0.0101786
AT1G24764	941.319	0.362811	0.126012	0.00161714	0.0145311
AT1G25054	182.206	-0.912994	0.23735	1.06221e-05	0.000237503
AT1G25220	930.397	-1.30833	0.146344	2.8252e-20	1.13579e-17
AT1G25275	4803.81	-0.709519	0.171659	5.09592e-06	0.000127563
AT1G25400	229.081	-1.49019	1.11993	0.00190631	0.0165739
AT1G25500	272.475	-0.561028	0.259285	0.00500141	0.034441
AT1G25530	891.117	1.16338	0.279895	2.24766e-06	6.26632e-05
AT1G26200	12.3649	-3.61163	0.963416	1.12581e-05	0.000249356
AT1G26380	58.9979	-4.41272	0.725445	6.49231e-12	7.05415e-10
AT1G26390	104.444	-3.65736	1.06199	7.44668e-06	0.000176308
AT1G26410	12.6224	-5.61404	1.56785	9.17176e-06	0.000209443
AT1G26420	43.6311	-3.5617	0.675671	2.86968e-09	1.73224e-07
AT1G26540	87.8042	0.861251	0.293421	0.000313496	0.00394095
AT1G26762	4.98837	-0.24542	0.459086	0.00696028	0.0442469
AT1G26920	1047.43	0.495268	0.191897	0.00226319	0.0188388
AT1G27020	1923.74	-5.1243	0.250249	3.02139e-95	3.03665e-91
AT1G27030	2687.44	0.81497	0.144912	2.27266e-09	1.40562e-07
AT1G27045	14.4036	-1.0398	0.84036	0.00719834	0.045387
AT1G27120	394.154	0.513014	0.169287	0.000566876	0.0063587
AT1G27130	4877.44	-0.868227	0.14632	3.46428e-10	2.62776e-08
AT1G27150	884.14	0.608005	0.14732	6.7004e-06	0.000159768
AT1G27170	204.129	0.63034	0.313771	0.00535283	0.0362524
AT1G27330	835.825	-0.467754	0.155956	0.000732293	0.00781987
AT1G27340	1589.79	-0.47283	0.158099	0.000744394	0.00792955
AT1G27385	1577.18	0.333036	0.121438	0.00292606	0.0228948
AT1G27450	5923.06	-0.50116	0.179392	0.00121137	0.0115841
AT1G27500	108.276	-0.528509	0.225259	0.00380998	0.0280734
AT1G27565	5.12912	-3.14142	1.4471	0.00109197	0.0107009
AT1G27710	126.617	4.81445	1.34591	2.31548e-06	6.39333e-05
AT1G27770	2103.91	-1.15757	0.401214	0.000182849	0.00254708
AT1G27940	123.971	0.546348	0.262221	0.00657829	0.0423951
AT1G27970	2135.02	-0.454238	0.148801	0.000650521	0.00707766
AT1G28010	26.989	-1.49351	0.557883	0.000319264	0.00400081
AT1G28140	5540.17	0.434567	0.116759	6.12568e-05	0.00103299
AT1G28240	953.645	-0.672785	0.204587	0.000137092	0.00200426
AT1G28260	556.351	0.612232	0.264441	0.00297881	0.0231967
AT1G28320	1103.98	-0.275414	0.102026	0.00430957	0.0307484
AT1G28375	17.3892	0.239899	0.468073	0.000151993	0.00219641
AT1G28380	2324.42	-0.687101	0.2723	0.0013504	0.0126019
AT1G28400	1597.26	1.09261	0.184926	2.52515e-10	1.99835e-08
AT1G28480	68.8031	-0.324691	0.663025	0.000168311	0.0023868
AT1G28610	1127.55	0.488779	0.176443	0.00135594	0.0126242
AT1G28660	652.208	-1.14549	0.163047	1.78241e-13	2.65089e-11
AT1G28670	1069.91	-0.635976	0.171028	3.4804e-05	0.00064242
AT1G28695	6.51725	0.306885	0.590253	0.00264587	0.0212145
AT1G29230	21.9416	1.87323	0.520445	1.84211e-05	0.000379
AT1G29280	38.707	-2.30123	0.592191	2.42143e-06	6.65781e-05
AT1G29290	31.8215	-1.88713	0.622804	8.50073e-05	0.00134546
AT1G29395	20425.3	0.345855	0.145181	0.00744775	0.0466087
AT1G29640	90.6523	1.72071	0.725081	0.000602007	0.00666719
AT1G29660	2938.75	-1.55075	0.348465	4.61944e-07	1.59545e-05
AT1G29700	2284.18	0.332224	0.106806	0.000858985	0.00887736
AT1G29715	15.7162	-2.4943	0.885767	0.000148134	0.00214682
AT1G29720	1122.96	-0.895793	0.215336	3.39654e-06	8.86675e-05
AT1G30040	198.134	-1.15642	0.288777	3.66112e-06	9.48354e-05
AT1G30190	289.456	3.09263	0.567062	7.99098e-10	5.57732e-08
AT1G30220	284.071	1.7763	0.440863	2.53041e-06	6.92025e-05
AT1G30420	150.946	-1.33037	0.239616	1.98448e-09	1.25836e-07
AT1G30500	1129.74	0.586755	0.210091	0.000800619	0.00840322
AT1G30720	12.0043	-3.50785	1.36402	0.000102055	0.00156955
AT1G30757	73.4492	-0.776684	0.372304	0.00299685	0.0232855
AT1G30820	1112.73	1.08219	0.275795	5.57033e-06	0.000137721
AT1G30835	617.908	0.420908	0.164971	0.00338626	0.0255507
AT1G30880	2683.31	0.442228	0.174852	0.0031819	0.0243933
AT1G30900	151.703	-1.33053	0.327429	2.29814e-06	6.38052e-05
AT1G31350	454	-0.968085	0.163456	3.18013e-10	2.43482e-08
AT1G31420	3464.02	-0.480638	0.126561	3.89879e-05	0.000709227
AT1G31580	34273.8	-1.18639	0.353169	4.61184e-05	0.000818205
AT1G31790	193.643	0.865392	0.261295	8.58822e-05	0.00135398
AT1G32100	395.236	0.561133	0.246502	0.0037877	0.0279401
AT1G32230	6374.34	-0.33561	0.101791	0.00047871	0.00556217
AT1G32240	129.871	0.701065	0.217145	0.000170447	0.00240769
AT1G32415	92.2063	0.742186	0.295818	0.0012922	0.0121774
AT1G32460	960.664	-0.743085	0.210613	5.18338e-05	0.000899751
AT1G32500	2904.79	-0.298273	0.121335	0.00751201	0.0468795
AT1G32520	779.2	0.495274	0.176849	0.00121386	0.0116024
AT1G32560	7.89714	2.44087	1.35771	0.00314085	0.0241708
AT1G32580	2390.39	0.358528	0.139099	0.00424107	0.0303878
AT1G32900	5378.66	0.725639	0.250384	0.000406569	0.00484437
AT1G32930	135.95	0.556607	0.200348	0.00107717	0.0105982
AT1G32960	32.9156	-2.52586	0.642223	2.11917e-06	5.94107e-05
AT1G33030	52.1281	-2.43927	0.456131	3.25547e-09	1.93604e-07
AT1G33080	308.811	-0.427028	0.172778	0.00406	0.0293562
AT1G33260	210.93	0.702511	0.421742	0.00750112	0.0468378
AT1G33350	76.5895	0.639918	0.273456	0.00262787	0.0211468
AT1G33430	59.1421	3.91348	0.589615	3.76035e-12	4.36918e-10
AT1G33470	2041.95	-0.453845	0.186594	0.00405858	0.0293562
AT1G33480	258.447	1.03202	0.227737	4.85278e-07	1.66177e-05
AT1G33590	3902.74	-0.65392	0.314343	0.0039861	0.0290379
AT1G33600	1665.94	-0.881067	0.285865	0.000177539	0.00248417
AT1G33720	105.123	-1.44574	0.414995	2.08425e-05	0.000422759
AT1G33800	130.492	0.708157	0.227832	0.000261089	0.00339028
AT1G33811	971.854	-0.891554	0.153231	6.10182e-10	4.36487e-08
AT1G33840	144.353	-0.664738	0.277166	0.001966	0.0169639
AT1G33960	35.781	-2.37785	0.835757	7.94595e-05	0.00127507
AT1G34060	2746.04	0.596426	0.263932	0.00346901	0.0260578
AT1G34160	128.146	0.508256	0.235973	0.00639271	0.041532
AT1G34200	674.808	-0.498764	0.133123	4.69105e-05	0.000827873
AT1G34300	956.84	-0.459465	0.154803	0.000826106	0.00861731
AT1G34320	1143.15	-0.336491	0.139048	0.00690293	0.0439919
AT1G34420	128.107	-1.5426	0.300788	1.4237e-08	7.03142e-07
AT1G34580	141.975	1.89136	0.351539	3.66599e-09	2.15468e-07
AT1G34750	500.179	-0.664125	0.18949	6.84247e-05	0.00112934
AT1G34760	116.572	-0.656854	0.306366	0.00376236	0.0278146
AT1G35140	162.45	-0.109465	0.33298	0.00340805	0.0256862
AT1G35160	3713.96	-0.444311	0.149804	0.00088356	0.00906145
AT1G35230	52.0238	-2.35695	0.669522	9.40369e-06	0.000213586
AT1G35350	317.387	-1.47804	0.412565	1.42912e-05	0.000305195
AT1G35510	602.965	-0.426881	0.136482	0.00058448	0.00651616
AT1G35516	1039.69	0.362429	0.140941	0.00419542	0.0301401
AT1G35580	2180.82	-0.595626	0.233626	0.00172361	0.0152493
AT1G35660	257.205	0.725162	0.193471	2.39491e-05	0.00047382
AT1G35710	1576.9	-1.70393	0.303439	6.62366e-10	4.68811e-08
AT1G36050	763.398	-0.544668	0.149458	5.78255e-05	0.000984208
AT1G36320	3088.63	0.358192	0.141096	0.00450365	0.0317218
AT1G36622	13.7662	-2.56275	1.00347	0.000209101	0.00284381
AT1G42990	1838.13	-0.759391	0.271131	0.000536927	0.00610106
AT1G43650	129.585	0.651461	0.204022	0.000218367	0.00293801
AT1G43800	633.266	-2.06203	0.421773	4.08809e-08	1.83017e-06
AT1G43910	631.866	-1.91519	0.291442	2.27192e-12	2.75107e-10
AT1G44100	964.334	-1.19031	0.224868	7.12569e-09	3.8094e-07
AT1G44760	1212.62	0.577191	0.232944	0.00221695	0.0185524
AT1G44970	90.4893	3.44731	0.622722	5.30695e-10	3.85108e-08
AT1G45180	182.93	-0.668146	0.314715	0.0037081	0.0275042
AT1G45191	547.369	1.05897	0.253968	2.42452e-06	6.65781e-05
AT1G45230	1973.62	0.4415	0.168264	0.00261542	0.0210966
AT1G45249	2013.36	1.05786	0.2534	2.09668e-06	5.911e-05
AT1G46480	149.186	0.805143	0.255449	0.000172811	0.00243084
AT1G46554	631.77	0.531089	0.191267	0.00115433	0.0111661
AT1G47420	4739.5	-0.228617	0.0897006	0.00771449	0.0476989
AT1G47480	49.8062	-1.75916	0.475238	9.92056e-06	0.000223557
AT1G47510	38.5273	1.28021	0.945445	0.00433181	0.0308326
AT1G47610	10.0231	4.58881	1.59321	0.000143525	0.00208605
AT1G47890	18.7588	-3.06698	0.774521	2.70429e-06	7.31614e-05
AT1G47900	440.952	0.61561	0.190423	0.000202704	0.00278126
AT1G47960	1358.12	1.10964	0.207204	6.67362e-09	3.6354e-07
AT1G48050	424.599	0.403546	0.172298	0.00630145	0.0410718
AT1G48100	514.828	1.03974	0.304844	4.21667e-05	0.000759491
AT1G48210	2385.19	-0.736833	0.212156	6.56435e-05	0.0010914
AT1G48260	84.6822	-1.31898	0.332178	4.46801e-06	0.000113255
AT1G48300	7320.37	0.351103	0.146048	0.00684292	0.0436943
AT1G48390	30.6493	1.02441	0.480698	0.00207555	0.0175888
AT1G48480	1313.05	-0.621454	0.263012	0.00251459	0.0204805
AT1G48600	4689.32	0.530132	0.173019	0.000518602	0.00592296
AT1G48750	2701.34	1.76395	0.293207	7.5359e-11	6.58605e-09
AT1G48850	1923.65	-0.310875	0.0989632	0.000998751	0.00998801
AT1G49050	665.792	-0.502877	0.148183	0.000178401	0.00249203
AT1G49450	310.658	2.37471	0.294487	3.04262e-17	7.94283e-15
AT1G49750	7498.24	-0.617427	0.259267	0.00250811	0.0204442
AT1G50430	2622.9	-0.371607	0.138948	0.00294545	0.0230017
AT1G50440	790.739	-0.389725	0.136378	0.00154965	0.014063
AT1G50480	11280.1	-0.361967	0.140871	0.00475345	0.0330506
AT1G50620	367.776	0.558975	0.20593	0.00127714	0.0120638
AT1G50630	307.86	0.691124	0.196206	6.11283e-05	0.00103255
AT1G51090	5337.88	0.761065	0.1829	3.71084e-06	9.56302e-05
AT1G51140	3268.56	1.35648	0.242572	9.55147e-10	6.48629e-08
AT1G51270	243.161	-1.05147	0.252261	2.26553e-06	6.30741e-05
AT1G51440	244.791	0.625999	0.291439	0.00420679	0.0302002
AT1G51570	3061.7	-0.380907	0.15894	0.00644394	0.0418119
AT1G51620	13.8729	-1.8113	1.15027	0.00150439	0.0137325
AT1G51660	1134.57	-0.831637	0.133771	5.84329e-11	5.17974e-09
AT1G51760	1307.05	-0.820835	0.19347	2.30907e-06	6.38441e-05
AT1G51790	63.7217	-1.32108	0.521478	0.000453937	0.00532046
AT1G51800	57.7294	-3.64756	0.690457	8.86511e-10	6.08183e-08
AT1G51850	13.6672	-1.03934	0.9191	0.00688429	0.0439305
AT1G51890	60.7947	-3.44721	0.679799	3.13839e-09	1.88313e-07
AT1G51980	5556.64	-0.415099	0.137211	0.00082258	0.00858945
AT1G52000	1483.77	0.564987	0.247102	0.00348127	0.0261303
AT1G52030	938.032	1.63467	0.253962	6.3715e-12	6.96052e-10
AT1G52040	2006	1.09565	0.27602	5.70577e-06	0.000140553
AT1G52080	235.808	0.676816	0.375546	0.00689796	0.0439898
AT1G52190	3001.69	-0.636729	0.306483	0.00455662	0.0320254
AT1G52200	482.984	-3.61708	0.660566	3.63527e-10	2.7368e-08
AT1G52270	128.268	-1.852	0.296526	2.04775e-11	2.00789e-09
AT1G52280	489.904	-0.589557	0.276883	0.00513881	0.0351943
AT1G52290	528.767	-1.19566	0.29281	2.68551e-06	7.27512e-05
AT1G52310	970.689	0.312577	0.103223	0.00129837	0.0122127
AT1G52400	17842.1	0.922675	0.286378	0.000108053	0.00164543
AT1G52410	1334.83	1.25616	0.226554	2.10662e-09	1.31507e-07
AT1G52690	984.04	4.11935	1.21527	1.65629e-05	0.000344649
AT1G52780	1178.98	-0.428796	0.141419	0.000772943	0.00816148
AT1G52830	21.543	-1.05311	1.57821	0.00703051	0.0446228
AT1G52920	68.5083	1.33255	0.343468	7.64341e-06	0.000180118
AT1G52980	1739.02	0.283676	0.0997833	0.00257642	0.0208573
AT1G53000	1155.22	0.323738	0.108782	0.00145452	0.0133634
AT1G53110	343.307	0.580927	0.195678	0.000542784	0.00613997
AT1G53160	706.308	1.05765	0.210122	4.07551e-08	1.82861e-06
AT1G53230	3641.77	-1.08463	0.16838	1.15401e-11	1.1835e-09
AT1G53233	55.7016	-1.25174	0.461638	0.000328717	0.00409135
AT1G53310	5349.67	-0.563723	0.164059	0.000127717	0.00189045
AT1G53390	696.828	-0.634534	0.188546	0.000120839	0.00180594
AT1G53430	659.753	-1.01187	0.435299	0.00104909	0.0103523
AT1G53440	1110.87	-0.79891	0.252984	0.000163956	0.00233737
AT1G53460	367.013	0.490889	0.210416	0.00454197	0.031936
AT1G53625	14.3289	-2.47605	1.06702	0.000421733	0.00498076
AT1G53700	39.4112	-1.51692	0.461874	5.02966e-05	0.000879141
AT1G54000	54.7129	-1.87364	0.419762	4.22638e-07	1.47491e-05
AT1G54020	116.896	1.24356	0.364728	4.02118e-05	0.000727955
AT1G54100	6408.64	1.0929	0.287292	9.79201e-06	0.000221156
AT1G54140	328.457	0.426836	0.142423	0.000888754	0.00909616
AT1G54160	395.112	0.956153	0.263683	2.34839e-05	0.000466914
AT1G54200	230.892	0.691052	0.195009	5.72017e-05	0.00097607
AT1G54630	3007.32	-0.414691	0.146855	0.00156915	0.0141951
AT1G54780	13335.5	0.381433	0.145043	0.00313581	0.0241505
AT1G54840	29.299	1.08509	0.444752	0.000926831	0.00941396
AT1G55020	546.598	1.24322	0.142105	1.66028e-19	5.85496e-17
AT1G55120	486.056	-1.03381	0.16891	8.28072e-11	7.14381e-09
AT1G55160	503.491	-0.576491	0.161563	7.26885e-05	0.00118405
AT1G55265	756.957	-0.600397	0.158148	2.69071e-05	0.000525106
AT1G55320	299.347	0.495685	0.234912	0.0072933	0.0458322
AT1G55330	1788.28	-0.942611	0.264077	3.0363e-05	0.000577414
AT1G55360	4203.58	-0.442219	0.0960639	1.39368e-06	4.15027e-05
AT1G55450	3060.44	-1.51634	0.621525	0.000381206	0.00459115
AT1G55850	2415.79	-0.824276	0.274659	0.000231003	0.003069
AT1G55910	672.941	-0.561534	0.176547	0.000286503	0.00366116
AT1G56010	959.805	-0.770402	0.231435	0.000100025	0.00154661
AT1G56120	284.208	-1.59822	0.20404	2.45324e-16	5.41896e-14
AT1G56140	498.899	-0.624619	0.169214	3.74601e-05	0.000685155
AT1G56170	614.523	0.600799	0.249974	0.0025253	0.0205349
AT1G56230	794.575	0.490675	0.157572	0.000476431	0.00554531
AT1G56240	26.0989	-0.203512	0.408284	0.00221167	0.0185236
AT1G56423	425.633	-0.360702	0.141834	0.00431222	0.0307484
AT1G56540	64.8264	-1.19961	0.694068	0.00259283	0.0209564
AT1G56550	47.2052	-1.22225	0.587383	0.00146593	0.0134428
AT1G56600	6642.46	1.61492	0.313631	9.2951e-09	4.85301e-07
AT1G56650	2138.06	1.54545	0.389098	1.99837e-06	5.66797e-05
AT1G56660	48.4044	-0.84619	0.6685	0.00812757	0.0495614
AT1G56710	116.12	0.974023	0.339776	0.000284508	0.00363797
AT1G57590	1675.5	1.27506	0.259904	5.73866e-08	2.47538e-06
AT1G57630	30.0337	-2.82622	0.68867	8.02645e-07	2.5691e-05
AT1G57680	2671.39	-1.02026	0.279829	1.93799e-05	0.0003971
AT1G57750	158.976	1.53578	0.640285	0.000637334	0.0069701
AT1G57765	527.437	-0.399166	0.150675	0.00296393	0.0231068
AT1G57770	1725.97	-0.442533	0.188945	0.00550413	0.0370524
AT1G57870	1416.26	-0.339031	0.137005	0.00565362	0.037803
AT1G57980	206.047	-0.76716	0.339487	0.00208011	0.0176126
AT1G57990	1072.47	-0.170974	0.37449	0.00568192	0.037904
AT1G58025	384.544	0.414628	0.177148	0.00611334	0.0400274
AT1G58100	997.845	-0.619076	0.183806	0.000128074	0.00189295
AT1G58110	851.174	-0.574435	0.16107	6.87421e-05	0.00113261
AT1G58170	61.4323	1.20341	0.323913	1.3611e-05	0.000292927
AT1G58190	14.1882	-3.01986	0.761286	3.20356e-06	8.46186e-05
AT1G58225	113.196	-2.19447	0.392363	6.3316e-10	4.49723e-08
AT1G58270	1400.63	1.46446	0.172251	1.16686e-18	3.84508e-16
AT1G58360	4247.06	0.792168	0.261003	0.000256606	0.00333637
AT1G58370	64.588	-0.759886	0.365977	0.00330914	0.0250925
AT1G58420	126.757	-1.19554	0.507722	0.000632159	0.00692104
AT1G58430	100.862	1.80667	0.469852	6.02749e-06	0.000147216
AT1G58440	788.201	-0.475175	0.169022	0.00131132	0.0123172
AT1G58561	438.072	-0.850997	0.30474	0.000463351	0.00541186
AT1G58602	2643.43	-0.558726	0.236265	0.00316893	0.0243125
AT1G58983	22.2315	0.0100044	0.306315	4.69426e-06	0.000118691
AT1G59124	764.59	0.460332	0.155176	0.000861135	0.008895
AT1G59590	72.727	-1.95573	0.828308	0.000214818	0.00290941
AT1G59640	272.25	1.0471	0.244022	1.46557e-06	4.31324e-05
AT1G59710	740.706	-1.15479	0.229615	3.29301e-08	1.50781e-06
AT1G59870	29984.8	-1.42347	0.305037	1.51103e-07	5.89772e-06
AT1G59950	8.04652	-4.76983	1.52653	8.55417e-05	0.00135179
AT1G59960	587.23	-0.663044	0.2092	0.000216048	0.0029205
AT1G60110	22.7018	-0.83014	0.574068	0.007842	0.048235
AT1G60190	913.643	2.09743	0.302085	1.16227e-13	1.8177e-11
AT1G60490	1285.11	-0.33467	0.127146	0.0039188	0.0286443
AT1G60710	3281.19	0.467072	0.144333	0.000332991	0.00413177
AT1G60730	662.153	-1.18351	0.214402	2.42112e-09	1.48828e-07
AT1G60860	285.05	0.535751	0.215449	0.00257513	0.0208552
AT1G60870	2578.97	-0.579376	0.135652	3.94596e-06	0.0001013
AT1G60989	477.509	0.562485	0.220435	0.00191791	0.0166459
AT1G61010	896.062	0.345973	0.114738	0.0012362	0.0117767
AT1G61065	203.247	0.482422	0.189783	0.00274288	0.0217751
AT1G61070	28.5351	6.65224	1.4883	4.81975e-08	2.11071e-06
AT1G61120	19.9011	-4.21158	1.1736	2.27621e-05	0.000457084
AT1G61210	554.612	0.457971	0.130912	0.000142428	0.0020716
AT1G61250	2798.77	-0.458555	0.134117	0.000188052	0.00261776
AT1G61260	491.931	-0.674897	0.268886	0.00147771	0.0135219
AT1G61360	242.697	-1.30473	0.23607	2.07264e-09	1.30194e-07
AT1G61420	110.241	-0.896603	0.298926	0.000229227	0.00304943
AT1G61640	241.173	-0.685579	0.160141	2.89901e-06	7.78012e-05
AT1G61667	131.561	-0.634744	0.348289	0.00785511	0.0482857
AT1G61740	3138.74	-0.558394	0.176627	0.000322649	0.00403583
AT1G62200	930.119	-0.685798	0.160152	2.90727e-06	7.79187e-05
AT1G62290	1026.96	1.47297	0.28468	1.09334e-08	5.6135e-07
AT1G62300	414.35	-0.844048	0.357149	0.00118826	0.0114119
AT1G62380	4671.48	-0.901825	0.175431	2.77918e-08	1.29917e-06
AT1G62400	80.2912	-0.705702	0.273896	0.00119028	0.0114259
AT1G62422	302.873	-0.904682	0.27895	9.58872e-05	0.00149297
AT1G62480	3413.15	-0.885815	0.252982	4.87005e-05	0.000854213
AT1G62540	816.767	1.79112	0.187595	8.77031e-23	4.52031e-20
AT1G62570	1006.95	0.64933	0.24675	0.00113631	0.0110503
AT1G62620	224.466	1.26808	0.427867	0.000159998	0.00228742
AT1G62640	1130.91	-0.549466	0.19581	0.00102621	0.0102051
AT1G62660	788.615	0.679621	0.22484	0.000342641	0.00423061
AT1G62710	1939.49	0.872918	0.192601	5.73708e-07	1.92202e-05
AT1G62770	151.391	0.851067	0.335656	0.000984552	0.00985091
AT1G62790	661.722	-1.05979	0.157477	1.48664e-12	1.88286e-10
AT1G62840	127.862	-0.685577	0.303092	0.00263351	0.0211633
AT1G62940	45.8787	5.15439	0.81253	8.65547e-12	9.20548e-10
AT1G62970	376.815	0.476046	0.19813	0.00389916	0.0285562
AT1G63000	2455.27	-0.441224	0.159584	0.00158042	0.014265
AT1G63220	350.767	-0.790267	0.191383	4.23602e-06	0.000107919
AT1G63240	729.793	1.06443	0.227138	2.30964e-07	8.62937e-06
AT1G63260	202.774	-0.759258	0.236642	0.000152534	0.00219949
AT1G63350	137.658	-0.75087	0.414995	0.00512854	0.0351479
AT1G63420	611.353	0.593918	0.18847	0.000294709	0.00374222
AT1G63460	730.849	-0.415836	0.140464	0.00107249	0.0105574
AT1G63640	281.848	0.478347	0.222565	0.00755155	0.0470678
AT1G63650	98.1202	0.623063	0.282996	0.00376868	0.0278417
AT1G63830	2723.27	-0.564602	0.162411	0.000100162	0.00154715
AT1G63860	219.199	-1.04262	0.605103	0.00278288	0.0220238
AT1G63980	2247.71	0.56983	0.160555	7.89916e-05	0.00127349
AT1G64065	152.278	-1.50998	0.333376	2.87765e-07	1.046e-05
AT1G64105	456.511	0.436421	0.153215	0.00135204	0.0126055
AT1G64110	777.113	3.74688	0.604955	1.44507e-11	1.45967e-09
AT1G64170	335.693	-1.64642	0.369552	3.66413e-07	1.28989e-05
AT1G64180	363.292	0.664784	0.212552	0.000254462	0.00331064
AT1G64280	1411.45	-0.545793	0.17213	0.000317262	0.00398083
AT1G64660	3663.69	2.45114	0.325141	2.07325e-15	3.93155e-13
AT1G64670	518.592	-0.523368	0.145954	7.83241e-05	0.00126457
AT1G64690	99.2036	0.992856	0.308523	0.000101017	0.00155717
AT1G64710	3766.95	-0.973309	0.150707	1.03557e-11	1.07855e-09
AT1G64970	2945.72	0.487291	0.148849	0.00029528	0.00374711
AT1G64980	1439.71	-0.38922	0.168817	0.00781158	0.0480886
AT1G65250	174.364	-1.14362	0.273841	1.99862e-06	5.66797e-05
AT1G65295	330.778	-0.60335	0.267887	0.00337543	0.0255074
AT1G65310	68.0206	-0.940381	0.70191	0.00673719	0.043115
AT1G65390	81.6877	-0.109615	0.33479	0.00141976	0.0130862
AT1G65484	7.99996	-0.25233	0.480668	0.00172088	0.0152318
AT1G65500	103.508	-1.63713	0.390778	1.39365e-06	4.15027e-05
AT1G65520	342.834	-0.979399	0.228294	1.50045e-06	4.40944e-05
AT1G65560	281.485	0.464656	0.163136	0.00121814	0.0116323
AT1G65660	1190.29	0.662051	0.182761	4.43035e-05	0.000790892
AT1G65690	307.101	-0.799285	0.382149	0.00265875	0.0212753
AT1G65790	501.674	-0.983654	0.32059	0.000141327	0.00205855
AT1G65820	4085.78	-0.608211	0.130718	6.37622e-07	2.10803e-05
AT1G65840	1017.67	-0.721494	0.152288	3.21727e-07	1.14867e-05
AT1G65845	105.677	-2.67912	0.430043	9.5833e-12	1.0033e-09
AT1G65890	181.93	2.34931	0.256448	3.24123e-21	1.41635e-18
AT1G65900	437.188	1.12701	0.180094	2.87712e-11	2.7409e-09
AT1G65930	9490.24	-0.890344	0.176726	4.75727e-08	2.09406e-06
AT1G66100	402.241	-2.18239	1.05932	0.000732541	0.00781987
AT1G66160	59.6943	-0.380947	0.770998	0.00204817	0.0174155
AT1G66200	9901.24	-0.952922	0.189648	4.98022e-08	2.17625e-06
AT1G66350	1072.96	-0.641264	0.199977	0.000204009	0.00279345
AT1G66700	55.7281	-3.96204	0.818417	7.26818e-09	3.87527e-07
AT1G66725	145.679	-0.851051	0.411545	0.00266913	0.0213414
AT1G66850	102.047	5.5042	1.233	3.15508e-07	1.13048e-05
AT1G66880	721.763	-1.38519	0.320078	7.03028e-07	2.29781e-05
AT1G66920	378.314	-1.17082	0.261433	4.52419e-07	1.56524e-05
AT1G66940	607.694	-1.35771	0.375567	1.67018e-05	0.000347179
AT1G66960	51.4883	-2.235	0.694276	2.96061e-05	0.000565696
AT1G67000	35.9008	-1.84557	0.48707	6.09781e-06	0.000148752
AT1G67040	143.075	0.481383	0.200555	0.00402156	0.0291937
AT1G67300	1618.84	0.471876	0.173228	0.00168435	0.0149915
AT1G67330	154.259	-1.33139	0.233317	7.64452e-10	5.37281e-08
AT1G67350	2001.87	-0.444432	0.115098	3.51261e-05	0.00064777
AT1G67365	423.611	0.717938	0.2097	7.95333e-05	0.00127507
AT1G67470	215.321	-1.28723	0.462921	0.000229164	0.00304943
AT1G67520	29.181	-0.804924	0.539034	0.00758551	0.0471333
AT1G67590	410.916	0.810099	0.198512	5.02999e-06	0.00012607
AT1G67800	946.428	-0.681164	0.193901	6.49362e-05	0.00108412
AT1G67810	643.355	-3.05326	0.286269	3.65059e-28	3.05752e-25
AT1G67870	21534.7	0.48298	0.1598	0.000631673	0.00691948
AT1G67940	1161.47	-0.535675	0.141171	3.4291e-05	0.000635871
AT1G67980	9.90964	-0.261682	0.498893	0.000473739	0.00552357
AT1G68000	969.43	-0.488568	0.118977	1.09196e-05	0.000242803
AT1G68050	4954.02	0.384195	0.159953	0.00590931	0.039022
AT1G68220	1785.53	0.55143	0.124008	2.0127e-06	5.6982e-05
AT1G68300	1318.4	-0.425774	0.144393	0.00102052	0.0101754
AT1G68440	308.978	-0.831464	0.423709	0.00284154	0.0223729
AT1G68470	449.771	0.694019	0.189409	3.69829e-05	0.000678898
AT1G68540	324.152	0.798328	0.178322	8.85764e-07	2.7992e-05
AT1G68570	4282.23	0.860529	0.305638	0.000435039	0.005115
AT1G68620	115.401	-1.28997	0.611159	0.00117033	0.0112883
AT1G69120	96.7151	1.94152	0.445937	6.80489e-07	2.22777e-05
AT1G69180	28.8973	1.2507	0.611987	0.00166453	0.0148507
AT1G69200	918.083	0.525795	0.177582	0.000682095	0.00735373
AT1G69252	3955.96	0.818852	0.1847	1.02564e-06	3.17665e-05
AT1G69260	933.509	2.65142	0.425253	1.04959e-11	1.08751e-09
AT1G69500	22.9109	4.62941	0.950415	5.38833e-08	2.33933e-06
AT1G69520	54.0491	-1.82925	0.339626	4.11521e-09	2.36343e-07
AT1G69600	22.9944	1.12236	0.541339	0.00193539	0.0167687
AT1G69790	157.891	1.06294	0.359927	0.00020746	0.00282914
AT1G69810	18.3068	-0.935346	0.675688	0.00761014	0.0472425
AT1G69960	1025.63	-0.346285	0.116193	0.00131366	0.0123334
AT1G70230	820.143	-0.488046	0.146519	0.000222949	0.00298911
AT1G70270	115.956	-2.33744	0.456082	1.22045e-08	6.1794e-07
AT1G70300	463.734	0.852845	0.365206	0.00147791	0.0135219
AT1G70580	3037.05	0.518108	0.171027	0.000548073	0.00618228
AT1G70640	505.801	0.753692	0.184369	5.55823e-06	0.000137594
AT1G70690	200.38	-1.35316	0.271782	3.81146e-08	1.72167e-06
AT1G70720	34.8493	1.7113	0.623704	0.000273795	0.00352115
AT1G70750	320.497	-0.558329	0.231093	0.00273162	0.0217153
AT1G70770	3569.47	-0.279379	0.110564	0.00654885	0.0422459
AT1G70780	1638.53	-0.407817	0.181547	0.00769962	0.0476509
AT1G70782	1632.49	-0.433319	0.178738	0.00454231	0.031936
AT1G70830	13966.1	0.93302	0.242758	1.14355e-05	0.000252046
AT1G71000	22.7505	1.60295	1.00545	0.00316255	0.0242728
AT1G71040	1748.96	-0.469511	0.189898	0.00324806	0.0247495
AT1G71100	646.546	-0.597303	0.299175	0.00586301	0.03878
AT1G71140	210.014	-1.66867	0.312876	5.10226e-09	2.87575e-07
AT1G71160	7.94653	0.231244	0.44993	0.00164367	0.0147366
AT1G71260	1156.12	0.427618	0.163232	0.00273033	0.0217153
AT1G71330	69.0525	0.65194	0.331069	0.00568532	0.037904
AT1G71400	28.7087	-1.54232	0.762994	0.00133155	0.0124664
AT1G71410	1205.99	-0.528602	0.161051	0.000231714	0.00307551
AT1G71692	9.80608	1.33895	0.953593	0.00520442	0.0354985
AT1G71820	1615.29	-0.342178	0.135896	0.00557881	0.0374673
AT1G71990	216.723	0.616608	0.224582	0.000937415	0.0095109
AT1G72010	2637.09	-0.378961	0.129646	0.00136201	0.0126631
AT1G72040	2177.11	0.48371	0.178918	0.001699	0.0150727
AT1G72060	24.4798	-1.86177	0.885599	0.000537608	0.00610534
AT1G72090	1034.64	0.486517	0.121	1.59273e-05	0.00033419
AT1G72260	122.089	0.778676	0.372565	0.00299902	0.0232934
AT1G72280	126.851	-0.849644	0.339837	0.000937794	0.0095109
AT1G72330	626.013	-0.30652	0.117707	0.00506553	0.0347776
AT1G72416	760.546	-0.269411	0.4926	0.00745697	0.0466469
AT1G72610	20272.3	-1.14651	0.359539	8.14887e-05	0.0013
AT1G72660	67.8711	1.77605	1.0467	0.00212386	0.0179377
AT1G72900	542.694	-1.6485	0.481444	1.62762e-05	0.000340091
AT1G72930	4607.33	-0.967448	0.400312	0.000910597	0.00928661
AT1G73040	680.857	0.566709	0.23093	0.00253462	0.0205852
AT1G73050	6.16147	2.33455	1.16788	0.0016931	0.0150387
AT1G73680	2248.84	0.447917	0.154761	0.00109625	0.0107282
AT1G73710	649.196	0.426759	0.13444	0.000487551	0.0056291
AT1G73750	1168.17	0.361743	0.134219	0.0029023	0.0227443
AT1G73805	530.873	-2.00526	0.407895	2.66599e-08	1.24916e-06
AT1G73810	426.708	-0.898267	0.348047	0.000682292	0.00735373
AT1G73830	156.547	-0.982166	0.599876	0.00373025	0.027638
AT1G74100	2416.64	-0.707514	0.18197	1.422e-05	0.000305064
AT1G74300	352.209	-0.665997	0.139536	3.00723e-07	1.08525e-05
AT1G74360	204.77	-1.06957	0.347062	0.000118888	0.00178208
AT1G74380	2138.14	-0.452987	0.188144	0.00402577	0.0292032
AT1G74410	731.105	0.444878	0.160745	0.00167048	0.0148972
AT1G74420	89.4446	0.957843	0.350683	0.000474517	0.00552943
AT1G74440	172.853	-1.47052	0.439651	2.97774e-05	0.000568429
AT1G74458	166.344	0.955809	0.235321	4.26771e-06	0.000108589
AT1G74540	17.8529	0.236958	0.461712	7.47246e-05	0.00121426
AT1G74560	3048.69	0.482571	0.170249	0.00117658	0.0113268
AT1G74590	42.5925	-1.45976	0.823476	0.00148963	0.0136166
AT1G74710	311.769	-1.18596	0.282481	1.65416e-06	4.77733e-05
AT1G74750	205.452	-0.656451	0.252915	0.00125148	0.0118829
AT1G75040	1404.18	-3.55491	0.384106	2.0093e-22	9.61643e-20
AT1G75110	63.5564	0.625488	0.3179	0.00647579	0.0419497
AT1G75280	4098.09	0.569849	0.149406	2.81877e-05	0.000546911
AT1G75390	220.615	0.611727	0.275748	0.00386949	0.0284277
AT1G75450	62.0729	0.890613	0.308129	0.000345215	0.00425195
AT1G75500	5861.9	-0.717708	0.217222	0.000117607	0.00176816
AT1G75750	1202.26	-2.9161	0.247382	5.56967e-34	7.46373e-31
AT1G75780	966.552	-0.798992	0.138012	9.15281e-10	6.25785e-08
AT1G75790	13.9331	4.65818	1.45981	5.05306e-05	0.000882021
AT1G75880	226.402	-0.654273	0.18281	5.21957e-05	0.000904003
AT1G75950	9814.83	-0.326409	0.133308	0.00625241	0.0407919
AT1G75960	146.563	-0.928437	0.45795	0.00238876	0.0197078
AT1G76090	440.489	-0.616299	0.249621	0.00197465	0.0170208
AT1G76130	543.138	-0.436486	0.183391	0.00457769	0.0321398
AT1G76140	1899.91	-0.494981	0.143126	0.000140565	0.00204895
AT1G76160	3242.18	-1.01999	0.310865	6.48735e-05	0.00108398
AT1G76200	4662.32	-0.344607	0.137566	0.00525748	0.0357813
AT1G76240	67.2171	-0.801638	0.468915	0.00566978	0.0378506
AT1G76410	76.8094	1.09806	0.341305	8.12936e-05	0.00129895
AT1G76420	18.3337	1.75673	0.686177	0.000378606	0.0045818
AT1G76520	2766.69	-0.820532	0.136445	2.08735e-10	1.66499e-08
AT1G76570	654.981	0.462073	0.147137	0.000464178	0.00541838
AT1G76680	3579.09	-1.58699	0.318685	2.16405e-08	1.03817e-06
AT1G76820	243.569	0.770643	0.224252	6.7296e-05	0.00111335
AT1G76930	412.594	-1.29091	0.430941	0.000137101	0.00200426
AT1G76970	614.181	-0.685964	0.231877	0.000382882	0.00460857
AT1G76990	4432.34	-1.27232	0.170612	5.47945e-15	1.00129e-12
AT1G77000	755.615	0.390732	0.1609	0.00537902	0.0363808
AT1G77170	165.023	0.400338	0.178609	0.00796834	0.048799
AT1G77200	74.4708	0.954088	0.372272	0.000743918	0.00792868
AT1G77210	468.732	-0.911269	0.459985	0.00222124	0.0185707
AT1G77260	1072.88	-0.297933	0.113413	0.00460659	0.0322638
AT1G77280	334.829	0.498728	0.209571	0.00385152	0.0283277
AT1G77330	54.8307	-0.837838	0.333609	0.00106759	0.0105142
AT1G77460	436.69	-0.496873	0.175673	0.00114539	0.0111114
AT1G77520	121.371	1.55071	0.398413	4.31307e-06	0.000109466
AT1G77580	255.266	1.13893	0.262181	1.0248e-06	3.17665e-05
AT1G77640	20.7278	-0.15833	0.364452	0.00448216	0.0316459
AT1G77660	268.988	-1.60433	0.238858	1.06961e-12	1.38711e-10
AT1G77770	656.284	-0.434888	0.146066	0.000921322	0.00937696
AT1G77960	57.3929	1.41124	0.536924	0.000403337	0.0048087
AT1G78020	10917.1	-0.399844	0.158859	0.00355971	0.0266098
AT1G78050	80.4007	0.686844	0.302446	0.00263461	0.0211633
AT1G78060	1618.87	0.40113	0.147607	0.00227961	0.018939
AT1G78070	4783.72	0.363716	0.115904	0.000723757	0.00774667
AT1G78090	16.9606	-1.20922	0.754878	0.00389235	0.0285324
AT1G78240	1585.9	-0.646473	0.187519	8.96678e-05	0.00140594
AT1G78270	794.158	-1.35826	0.398364	2.35646e-05	0.000467514
AT1G78300	3441.09	-0.663823	0.187191	6.43373e-05	0.00107591
AT1G78410	182.897	-2.73022	0.462816	3.43804e-11	3.24451e-09
AT1G78440	98.6996	2.39049	0.371855	5.86461e-12	6.47717e-10
AT1G78460	2330.16	-1.83566	0.402894	1.2465e-07	4.92574e-06
AT1G78490	2337.55	0.383733	0.169796	0.00734768	0.0461117
AT1G78570	5868.67	-0.377168	0.160935	0.00707892	0.0448397
AT1G78610	1055.75	0.483837	0.180191	0.00173505	0.0153437
AT1G78870	2056.95	-0.388122	0.136743	0.00168531	0.0149915
AT1G79245	4924.65	-0.869719	0.201163	1.32065e-06	3.96808e-05
AT1G79260	332.542	0.608263	0.167508	5.10967e-05	0.00089003
AT1G79340	4027.23	-0.389697	0.161199	0.00468798	0.0326971
AT1G79410	396.006	-0.98122	0.179053	3.81921e-09	2.21878e-07
AT1G79460	877.677	1.35728	0.161809	3.58485e-18	1.07551e-15
AT1G79520	1346.24	1.4516	0.23738	6.39186e-11	5.6106e-09
AT1G79560	1866.37	0.379874	0.109919	0.000217801	0.00293237
AT1G79590	1085.73	-0.350339	0.123497	0.00202556	0.0173112
AT1G79620	293.361	0.822034	0.231404	4.02191e-05	0.000727955
AT1G79640	183.583	-0.470442	0.213147	0.00666446	0.0427995
AT1G79680	47.1091	-2.73032	0.86526	1.83847e-05	0.000378639
AT1G79770	35.6238	-0.902741	0.517989	0.00433322	0.0308326
AT1G79900	234.95	1.67796	0.445301	7.8695e-06	0.00018415
AT1G79990	2707.52	-0.311507	0.106838	0.00182189	0.0159642
AT1G80110	344.3	0.69338	0.252915	0.000784215	0.00826179
AT1G80130	18229.4	0.907039	0.281332	9.68586e-05	0.0015046
AT1G80210	635.166	-0.34066	0.126397	0.00320072	0.0245003
AT1G80320	54.6589	0.762447	0.400941	0.0048733	0.0336973
AT1G80560	825.252	-0.492711	0.173965	0.00113436	0.0110367
AT1G80820	71.8534	0.884477	0.627885	0.00761001	0.0472425
AT1G80860	787.838	0.346311	0.13372	0.00459626	0.0322213
AT1G80870	391.377	0.490272	0.199921	0.0033146	0.0251102
AT2G01300	27.3237	-0.245661	0.453354	0.00559868	0.0375591
AT2G01340	424.168	-0.725131	0.327848	0.00260467	0.0210318
AT2G01420	2564.84	-0.774945	0.271624	0.00046676	0.00544536
AT2G01510	48.8944	0.788338	0.336126	0.00178774	0.0157198
AT2G01520	95.6558	1.25079	0.77044	0.00371167	0.0275104
AT2G01610	415.541	0.868249	0.304265	0.000379717	0.00458763
AT2G01670	1094.68	-0.622159	0.235168	0.00125068	0.0118808
AT2G01830	391.106	1.11661	0.213272	1.31134e-08	6.55703e-07
AT2G01850	1576.7	-1.27678	0.343284	8.28989e-06	0.000192865
AT2G02010	113.369	-2.21276	0.272251	2.12045e-17	5.83878e-15
AT2G02020	138.101	-0.508258	0.243089	0.00729402	0.0458322
AT2G02400	578.24	-0.433391	0.165208	0.00262696	0.0211468
AT2G02860	707.628	-0.475363	0.161465	0.000852792	0.00884519
AT2G02870	1071.79	-0.461339	0.151833	0.000669154	0.00723543
AT2G02930	65.3854	-2.29606	0.691575	1.43471e-05	0.000305499
AT2G03310	1735.28	0.471627	0.217584	0.00740995	0.0464445
AT2G03350	776.871	-0.537459	0.197252	0.00132845	0.0124433
AT2G03530	915.481	-0.643027	0.189351	0.000114308	0.00172241
AT2G03680	6451.11	-0.407511	0.102168	2.35393e-05	0.000467514
AT2G03710	356.383	0.635612	0.174033	4.28481e-05	0.000769553
AT2G03850	14.241	0.159514	0.365333	0.00757311	0.0471273
AT2G03980	531.97	-0.707818	0.236114	0.000339783	0.00420048
AT2G04040	10.5239	-4.41706	1.23294	4.48903e-05	0.000799947
AT2G04070	81.9809	-2.40825	0.415661	2.84594e-10	2.20024e-08
AT2G04110	896.492	0.480677	0.145825	0.000266105	0.00343985
AT2G04160	1466.94	0.527072	0.193292	0.00134988	0.0126019
AT2G04240	1570.74	0.828897	0.283666	0.000319426	0.00400081
AT2G04400	2005.61	-0.754645	0.124921	2.07844e-10	1.66449e-08
AT2G04450	162.97	-1.68737	0.321262	7.56952e-09	4.02526e-07
AT2G04460	289.202	-1.8033	0.452096	3.0056e-06	8.00206e-05
AT2G04495	55.916	-2.25163	0.485098	8.87644e-08	3.61917e-06
AT2G04570	1100.24	0.598768	0.187292	0.0002318	0.00307551
AT2G04630	1070.46	0.375703	0.108173	0.000223276	0.00299006
AT2G04850	462.418	0.448884	0.191381	0.005148	0.0352332
AT2G05380	1246.99	-2.18425	0.409038	3.4286e-09	2.02106e-07
AT2G05440	189.577	0.877996	0.466927	0.00378111	0.0279016
AT2G05810	455.372	-0.649788	0.268389	0.00204025	0.0173849
AT2G06025	769.768	-0.409279	0.158094	0.00331054	0.0250925
AT2G06850	3215.46	-1.49368	0.269443	1.64509e-09	1.05987e-07
AT2G06925	865.119	-0.566448	0.201614	0.000917314	0.00934507
AT2G07042	87.7747	0.793475	0.26227	0.000269089	0.00346729
AT2G07180	1637.69	-0.460744	0.181459	0.00273067	0.0217153
AT2G07671	99.73	0.822888	0.28696	0.00040902	0.0048678
AT2G07723	223.321	0.679533	0.305303	0.00277348	0.0219833
AT2G10410	8053.81	-0.580775	0.204998	0.000884925	0.0090662
AT2G11810	388.483	-1.13026	0.329779	3.34659e-05	0.000624604
AT2G12400	1962.82	1.55343	0.179418	2.87666e-19	9.96963e-17
AT2G13690	432.124	0.369081	0.150043	0.00551243	0.0370959
AT2G13790	1383.84	-1.19275	0.277958	1.08123e-06	3.33339e-05
AT2G13810	19.7172	-4.00181	0.821429	7.88975e-08	3.26994e-06
AT2G13840	375.438	0.386106	0.167395	0.00740648	0.0464429
AT2G13960	66.5702	0.592433	0.30604	0.00755813	0.0470942
AT2G14247	23.9596	-2.57874	1.04943	0.000163856	0.00233737
AT2G14520	388.47	0.773487	0.284082	0.000648727	0.00706778
AT2G14580	7.8376	-4.17544	1.24388	0.000102212	0.00157077
AT2G14610	472.334	-6.28623	1.22407	4.16234e-10	3.09879e-08
AT2G15040	23.9722	-2.29307	0.773762	6.22842e-05	0.00104768
AT2G15042	198.458	-2.36143	0.433068	9.50534e-10	6.47684e-08
AT2G15050	3513.94	-0.367485	0.155404	0.00692051	0.0440777
AT2G15060	12.302	-1.2567	0.871615	0.00434351	0.030884
AT2G15080	263.342	-1.72251	0.535681	4.33377e-05	0.000776409
AT2G15390	544.724	-2.95766	0.739604	6.21675e-07	2.06209e-05
AT2G15490	8.85083	-2.78943	1.40958	0.00218593	0.018384
AT2G15570	722.658	-0.545137	0.12518	3.03002e-06	8.05639e-05
AT2G15760	65.7664	-1.62497	0.386017	1.23214e-06	3.74693e-05
AT2G15820	639.61	0.456634	0.210269	0.00743433	0.0465537
AT2G16060	78.3377	-1.25096	0.492939	0.000548575	0.00618447
AT2G16070	1328.18	0.344333	0.134268	0.00448766	0.0316736
AT2G16210	14.5457	2.50959	0.852322	0.000108915	0.00165731
AT2G16280	2087.56	-0.819053	0.147931	3.83531e-09	2.22171e-07
AT2G16380	317.834	-1.09402	0.282217	7.28603e-06	0.000172912
AT2G16460	326.592	-0.368254	0.1453	0.00433176	0.0308326
AT2G16485	729.705	0.412426	0.180746	0.00689411	0.0439792
AT2G16500	3983.89	-0.87443	0.245437	3.08353e-05	0.000584737
AT2G16740	765.441	-0.394413	0.174484	0.00799654	0.0489162
AT2G16910	32.4147	4.6528	0.698795	1.93475e-12	2.37136e-10
AT2G16950	1820.57	-0.381511	0.12552	0.000917724	0.00934507
AT2G16990	807.356	1.65282	0.204196	2.7385e-17	7.24297e-15
AT2G17040	755.658	-1.53598	0.437413	1.10799e-05	0.000246097
AT2G17130	1074.1	-0.713708	0.186695	1.79244e-05	0.000369536
AT2G17150	338.782	0.488333	0.147866	0.000253652	0.00330503
AT2G17260	119.811	0.652136	0.245263	0.00110158	0.0107647
AT2G17290	738.265	-0.841273	0.254572	8.73954e-05	0.00137138
AT2G17420	2861.8	-0.553162	0.133593	8.38652e-06	0.000194214
AT2G17650	359.729	0.590839	0.16022	4.33795e-05	0.000776465
AT2G17705	469.252	-0.978791	0.280951	3.36204e-05	0.000626904
AT2G17710	2168.87	-0.410617	0.148589	0.00189637	0.016516
AT2G17720	711.342	-0.498613	0.158663	0.000415684	0.00492396
AT2G17740	28.0596	-2.22943	1.03385	0.000379017	0.004584
AT2G17760	1039.39	-0.361141	0.122749	0.00138763	0.0128716
AT2G17770	27.867	0.866771	0.525227	0.00596239	0.0393208
AT2G17880	174.095	-0.728343	0.482921	0.00788702	0.048423
AT2G18050	2599.79	1.6623	0.240415	2.2751e-13	3.31389e-11
AT2G18100	59.4922	0.732987	0.381951	0.00506586	0.0347776
AT2G18196	102.434	0.724648	0.478529	0.00812915	0.0495614
AT2G18210	54.9411	-2.88178	0.6415	1.65916e-07	6.41363e-06
AT2G18328	1633.98	-0.635112	0.213288	0.000419102	0.00495843
AT2G18410	279.799	0.45323	0.148626	0.00068372	0.00736126
AT2G18520	169.183	0.451806	0.204479	0.00717952	0.0453252
AT2G18660	192.029	-3.45272	0.510761	1.16652e-13	1.8177e-11
AT2G18690	215.967	-3.69888	0.982224	1.29356e-06	3.90417e-05
AT2G18730	1757.13	-0.782476	0.199112	1.0471e-05	0.000234909
AT2G18890	458.671	-0.630211	0.202054	0.00026173	0.0033942
AT2G18910	659.963	-0.815716	0.158283	2.98647e-08	1.38002e-06
AT2G18990	380.53	0.382472	0.159226	0.00597562	0.0393716
AT2G19090	107.059	0.545972	0.219218	0.00246532	0.0201773
AT2G19130	864.901	-0.711388	0.205318	6.5278e-05	0.00108802
AT2G19190	34.5282	-3.30605	0.759307	2.53912e-07	9.34778e-06
AT2G19570	465.198	-0.676181	0.181681	2.9543e-05	0.000565696
AT2G19590	275.008	-0.839082	0.361037	0.0015784	0.0142531
AT2G19680	913.791	-0.409355	0.13689	0.000952216	0.0096129
AT2G19760	3800.92	-0.549442	0.193766	0.000978763	0.00980275
AT2G19800	21.7953	-1.94317	0.615031	8.70416e-05	0.00136796
AT2G19810	5642.28	0.964188	0.196666	8.30946e-08	3.40261e-06
AT2G19880	649.503	-0.735029	0.181234	6.6852e-06	0.000159595
AT2G19930	104.801	0.698532	0.296691	0.00215906	0.0181968
AT2G20020	1736.09	0.404111	0.113581	0.000138987	0.00202889
AT2G20142	89.7255	-1.88416	0.542275	1.33886e-05	0.00028907
AT2G20515	122.638	0.857157	0.263191	0.000107698	0.00164252
AT2G20550	407.477	0.5928	0.23151	0.00168592	0.0149915
AT2G20710	159.139	0.564892	0.251155	0.00406146	0.0293562
AT2G20724	597.333	-0.552477	0.198614	0.00101409	0.0101212
AT2G20750	224.368	0.679121	0.324962	0.00369992	0.0274537
AT2G20770	252.858	0.924624	0.275401	6.84584e-05	0.00112934
AT2G20820	3543.2	-0.299704	0.115957	0.00533146	0.0361198
AT2G20870	1016.3	1.86139	0.380466	4.77963e-08	2.09771e-06
AT2G20900	1314.68	-0.855083	0.181803	2.38545e-07	8.84684e-06
AT2G20950	1485.64	-0.565468	0.171793	0.000210326	0.00285853
AT2G21080	222.641	-1.00688	0.187821	7.69941e-09	4.07279e-07
AT2G21120	1207.05	-0.546686	0.169295	0.000254191	0.00330925
AT2G21260	109.673	0.604529	0.259483	0.0031173	0.0240449
AT2G21300	1153.72	0.500332	0.111139	1.91126e-06	5.45713e-05
AT2G21430	79.1384	0.661382	0.368708	0.00759361	0.0471691
AT2G21500	735.931	-1.03623	0.355519	0.000193105	0.00267881
AT2G21550	65.1107	-1.13277	0.298106	1.1295e-05	0.000249495
AT2G21590	1970.92	2.24158	0.324806	1.79355e-13	2.65089e-11
AT2G21650	1081.93	-4.30948	0.300073	4.41983e-49	1.26919e-45
AT2G21710	272.027	0.663868	0.236135	0.000676808	0.0073064
AT2G21820	393.036	2.85772	0.681745	8.65016e-07	2.75122e-05
AT2G21850	160.293	-0.764504	0.281132	0.000657051	0.0071224
AT2G21880	71.0529	-0.594004	0.289906	0.00584062	0.0386795
AT2G22000	89.1495	0.634699	0.286585	0.0036318	0.0270582
AT2G22080	1890.64	0.420207	0.115952	9.78409e-05	0.00151635
AT2G22122	154.357	-1.0301	0.230276	6.44546e-07	2.12421e-05
AT2G22170	2629.75	-0.857208	0.293562	0.000302778	0.0038281
AT2G22420	205.091	1.24733	0.197934	2.19542e-11	2.13189e-09
AT2G22425	1523.99	-0.581578	0.201615	0.000711371	0.0076385
AT2G22480	1351.9	-0.531427	0.125527	5.67763e-06	0.000140032
AT2G22500	1437.28	-1.06443	0.411818	0.000479424	0.00556431
AT2G22780	2641.21	-0.288827	0.119256	0.00816742	0.0497043
AT2G22810	41.5442	-2.91188	0.52381	7.26218e-10	5.12201e-08
AT2G22830	293.813	-0.406973	0.164784	0.00457371	0.032123
AT2G22900	1133.25	0.498876	0.135045	5.83607e-05	0.000992477
AT2G23000	1090.53	1.90303	0.226259	1.61999e-18	5.16879e-16
AT2G23070	2242.82	-0.320313	0.0971219	0.000509074	0.00583403
AT2G23100	39.3921	-1.61801	0.649335	0.000350658	0.00430316
AT2G23170	140.093	-1.22628	0.278673	7.40295e-07	2.40399e-05
AT2G23320	1020.07	-0.896397	0.490079	0.00265024	0.0212341
AT2G23560	42.7963	-1.9199	0.39229	6.06423e-08	2.58805e-06
AT2G23600	3704.99	-0.553397	0.224127	0.00247443	0.0202396
AT2G23680	370.18	-1.65469	0.300947	1.62733e-09	1.0518e-07
AT2G23770	103.218	-2.03761	0.43767	1.38132e-07	5.41245e-06
AT2G24120	1044.83	0.514218	0.128185	1.5035e-05	0.00031779
AT2G24160	202.825	-0.758741	0.368012	0.00299341	0.0232835
AT2G24190	143.067	0.653339	0.273323	0.00223685	0.0186723
AT2G24230	217.892	0.662533	0.206348	0.000196232	0.0027091
AT2G24270	11200.1	0.381737	0.0865052	3.39343e-06	8.86675e-05
AT2G24360	4299.18	-0.389113	0.100302	4.34244e-05	0.000776578
AT2G24390	793.197	-0.41571	0.133265	0.000624518	0.00686411
AT2G24440	165.865	0.791085	0.225529	5.01028e-05	0.000876516
AT2G24580	479.647	-0.534061	0.246817	0.0051993	0.0354886
AT2G24600	707.834	-0.30222	0.588837	0.000485712	0.00561562
AT2G24700	75.7785	1.20197	0.269295	6.01187e-07	2.00074e-05
AT2G24850	436.788	-3.5465	0.73351	1.01261e-08	5.24599e-07
AT2G24860	1049.13	-0.512739	0.161484	0.000350278	0.00430316
AT2G24940	3316.47	0.511592	0.195407	0.00198769	0.0170845
AT2G25000	203.747	-0.522575	0.223515	0.0037702	0.0278417
AT2G25050	316.295	0.430799	0.16476	0.00283203	0.0223154
AT2G25440	14.4878	-0.459844	1.05744	0.00569598	0.0379373
AT2G25490	4126.09	-0.590011	0.18234	0.000226926	0.00302366
AT2G25510	24506.6	-1.19041	0.351497	4.2303e-05	0.000761264
AT2G25650	655.958	0.458391	0.190343	0.00426034	0.0304758
AT2G25735	339.89	-0.341472	0.732727	4.62779e-05	0.00081986
AT2G25790	314.904	0.632813	0.248528	0.00159897	0.0143936
AT2G25820	104.409	0.954033	0.312405	0.000177591	0.00248417
AT2G25950	1104.14	0.30862	0.10456	0.00166335	0.0148507
AT2G26010	67.3095	-6.82625	0.908106	9.92145e-16	1.99431e-13
AT2G26020	10.4307	-5.2032	1.30501	7.67675e-06	0.000180691
AT2G26240	1021.69	-0.831819	0.13535	9.28486e-11	7.89612e-09
AT2G26330	2703.14	0.637243	0.1216	2.8924e-08	1.34718e-06
AT2G26355	1624.67	0.495063	0.140573	0.000112236	0.00169756
AT2G26400	108.826	-2.73701	0.581979	9.95221e-08	4.01706e-06
AT2G26440	1692	-1.7598	0.363376	4.72073e-08	2.08553e-06
AT2G26560	1641.43	-3.03997	0.94223	8.9217e-06	0.000204792
AT2G26650	287.18	-1.38638	0.330846	1.24741e-06	3.77624e-05
AT2G26695	55.528	-1.59473	0.324423	5.19712e-08	2.2661e-06
AT2G27030	3093.14	-0.569432	0.148261	2.45647e-05	0.000484568
AT2G27040	1332.93	0.324842	0.133176	0.00694971	0.0442216
AT2G27220	47.8558	0.906173	0.419789	0.00220501	0.0184833
AT2G27228	271.35	0.785898	0.287815	0.000605131	0.00669809
AT2G27310	480.973	-0.889011	0.366496	0.000879537	0.00903401
AT2G27385	3387.1	0.49136	0.189297	0.00227511	0.0189139
AT2G27402	240.843	-2.46435	0.27507	9.68256e-21	4.14105e-18
AT2G27600	3132.05	-0.379465	0.105525	0.000129718	0.00191163
AT2G27660	106.658	-3.21922	0.724844	5.9099e-08	2.53835e-06
AT2G27690	116.662	-1.36345	0.866802	0.00164696	0.0147463
AT2G27880	16.3691	2.1899	0.725932	0.000110616	0.00167637
AT2G27920	1043.06	-0.64416	0.199254	0.000181005	0.00252315
AT2G27990	89.8314	0.715209	0.286048	0.00143859	0.0132283
AT2G28150	534.145	0.345882	0.127602	0.00301295	0.0233655
AT2G28190	4711.61	-1.08709	0.253999	1.3692e-06	4.10167e-05
AT2G28370	1279.13	-0.423885	0.169479	0.0037925	0.0279652
AT2G28400	529.286	0.672371	0.358638	0.00624622	0.0407779
AT2G28940	559.407	-0.613639	0.181556	0.000126657	0.00188031
AT2G28950	3645.51	-0.563492	0.207568	0.00117211	0.0113001
AT2G29090	601.01	1.4707	0.166206	5.75943e-20	2.18435e-17
AT2G29110	33.7771	-3.48522	0.987962	3.67231e-06	9.50026e-05
AT2G29120	597.237	-0.750803	0.186229	6.74899e-06	0.000160736
AT2G29130	61.2078	0.685497	0.304951	0.00291243	0.022797
AT2G29140	1455.2	0.325579	0.129683	0.00566252	0.0378287
AT2G29200	535.049	0.45766	0.169421	0.00193666	0.0167687
AT2G29300	202.47	1.08522	0.409913	0.000368945	0.00447579
AT2G29350	619.424	-2.65526	0.702785	2.93771e-06	7.86296e-05
AT2G29450	3866.63	0.548112	0.186253	0.000666344	0.00720893
AT2G29460	180.694	-2.94362	0.630625	2.59265e-08	1.22049e-06
AT2G29720	1170.42	-1.71557	0.261735	2.55567e-12	3.05783e-10
AT2G29950	439.656	0.429858	0.185473	0.00597597	0.0393716
AT2G29960	1936.15	0.313502	0.120591	0.00469009	0.0327005
AT2G29990	748.022	-0.382367	0.136376	0.0019896	0.0170845
AT2G30010	858.033	-1.61639	0.241781	1.29738e-12	1.66106e-10
AT2G30140	825.864	-1.23633	0.263935	1.707e-07	6.58589e-06
AT2G30250	789.809	-0.997664	0.388033	0.000519553	0.00592709
AT2G30270	546.189	-0.49222	0.16176	0.000586519	0.00653241
AT2G30300	9.31048	2.83552	1.23139	0.00114646	0.0111114
AT2G30440	5476.61	-0.820615	0.175119	2.95197e-07	1.06722e-05
AT2G30480	105.537	1.26298	0.356577	2.29182e-05	0.000459758
AT2G30540	283.897	2.15721	0.281858	7.455e-16	1.52911e-13
AT2G30600	1075.06	-0.840326	0.324304	0.000771791	0.00816148
AT2G30750	101.044	-2.02527	0.652794	3.58993e-05	0.000660817
AT2G30770	51.0511	-5.32263	0.644261	2.32701e-17	6.23671e-15
AT2G30790	249.163	0.770389	0.207592	2.41519e-05	0.000477362
AT2G30870	15821.2	-1.09587	0.0979711	3.28226e-30	3.12252e-27
AT2G30930	1061.56	-1.96059	0.673399	7.93676e-05	0.00127507
AT2G30980	2808.45	-0.367788	0.126786	0.00150631	0.0137379
AT2G30990	804.933	-0.702895	0.294113	0.00190042	0.016537
AT2G31010	335.152	-0.705169	0.268224	0.000959593	0.00966856
AT2G31020	30.565	-2.07669	0.583754	1.14915e-05	0.000252747
AT2G31070	1289.13	-0.366396	0.15686	0.00769882	0.0476509
AT2G31090	325.785	-0.433084	0.188613	0.00609213	0.0399016
AT2G31110	511.161	-0.932152	0.179073	1.78394e-08	8.72481e-07
AT2G31220	28.7231	1.69959	0.452754	9.68017e-06	0.000219123
AT2G31230	433.347	-0.749877	0.256953	0.000355677	0.00435677
AT2G31360	8299.82	-0.444464	0.159704	0.00158801	0.0143206
AT2G31390	2292.31	-0.916217	0.173322	1.30603e-08	6.54677e-07
AT2G31730	89.4284	-1.07245	0.361856	0.000201963	0.00277489
AT2G31750	481.394	-0.4635	0.183593	0.00301729	0.0233721
AT2G31800	1867.76	-0.536471	0.208682	0.00190914	0.0165913
AT2G31810	1842.83	-0.614743	0.224091	0.000896183	0.0091582
AT2G31865	279.76	-1.84862	0.399722	1.13652e-07	4.53277e-06
AT2G31880	3886.69	-1.58825	0.402664	2.58092e-06	7.02968e-05
AT2G31890	1018.18	0.486295	0.146841	0.000212324	0.00287984
AT2G32030	47.5181	-2.25089	0.875738	0.00012805	0.00189295
AT2G32080	2342.28	-0.563948	0.192958	0.000631456	0.00691948
AT2G32140	99.1676	-0.683331	0.357733	0.00530685	0.0360138
AT2G32210	75.3053	-1.77528	0.67365	0.000174483	0.00245093
AT2G32240	1364.9	-0.561455	0.199031	0.000839955	0.00873006
AT2G32380	235.748	-0.70298	0.229225	0.000274837	0.00353003
AT2G32487	71.1539	-1.19934	0.355067	4.77326e-05	0.000839433
AT2G32530	179.472	1.21467	0.241404	3.55398e-08	1.61626e-06
AT2G32680	461.267	-2.3469	0.331718	4.43824e-14	7.43443e-12
AT2G32690	3506.76	-0.730226	0.153412	2.53614e-07	9.34778e-06
AT2G32700	2343.52	-0.34932	0.134358	0.004117	0.02968
AT2G32860	1853.45	0.447016	0.154125	0.00108927	0.0106911
AT2G32870	4675.81	1.00385	0.234153	1.4155e-06	4.20902e-05
AT2G32880	277.534	0.772847	0.284826	0.000669989	0.00724056
AT2G32990	1048.68	0.527999	0.254003	0.00679343	0.0434335
AT2G33050	728.397	-0.817152	0.166691	1.16377e-07	4.63226e-06
AT2G33051	107.641	0.570079	0.256556	0.00434774	0.0309031
AT2G33060	222.327	1.14363	0.2029	1.4089e-09	9.34665e-08
AT2G33280	13.7224	1.9349	0.828799	0.00102581	0.0102051
AT2G33330	325.077	-0.967653	0.259598	1.65475e-05	0.000344649
AT2G33380	2150.55	1.61715	0.277559	1.89949e-10	1.53958e-08
AT2G33470	2419.47	-0.394376	0.112849	0.000175826	0.00246635
AT2G33480	709.718	-0.585459	0.169915	0.000106752	0.00162932
AT2G33620	1296.17	0.526114	0.15366	0.000127292	0.00188695
AT2G33735	62.0422	0.804471	0.404765	0.00345283	0.0259556
AT2G33770	8047.72	0.375686	0.150756	0.0049172	0.0339775
AT2G33855	1350.88	-0.402075	0.176201	0.00729252	0.0458322
AT2G33880	9.04369	1.94916	1.28731	0.00272834	0.0217153
AT2G34010	52.9069	-1.1491	0.517771	0.0011678	0.0112747
AT2G34150	237.638	0.746437	0.234892	0.000172376	0.00242642
AT2G34250	7936.52	-0.418833	0.134223	0.000656724	0.0071224
AT2G34340	48.5438	-0.823162	0.408858	0.00321934	0.0246146
AT2G34560	2154.38	0.365313	0.155407	0.00751458	0.046881
AT2G34655	4776.68	-0.786486	0.147033	1.09472e-08	5.6135e-07
AT2G34660	2476.94	0.362316	0.153724	0.00746082	0.0466469
AT2G34770	1379.43	-0.451724	0.202933	0.00634694	0.0413013
AT2G34790	233.822	0.666398	0.180507	3.40703e-05	0.000633532
AT2G34810	944.545	0.820742	0.231743	4.16387e-05	0.000751327
AT2G34850	208.513	1.63446	0.27153	9.68701e-11	8.18145e-09
AT2G34960	251.211	-0.549086	0.220013	0.00235273	0.0194538
AT2G35060	2753.33	0.486576	0.203059	0.00380045	0.0280135
AT2G35070	231.518	2.37801	0.491474	4.76089e-08	2.09406e-06
AT2G35130	486.52	0.522797	0.205413	0.00222283	0.0185707
AT2G35140	53.6539	0.934313	0.340828	0.000492157	0.00566925
AT2G35170	200.666	-0.673361	0.245484	0.000778923	0.00821465
AT2G35310	52.6422	0.800232	0.354663	0.00216248	0.018218
AT2G35345	40.0723	1.31855	0.419067	9.67686e-05	0.00150437
AT2G35390	1450.42	-0.702206	0.186562	2.30641e-05	0.000461304
AT2G35510	1753.33	-0.298072	0.113825	0.00450395	0.0317218
AT2G35540	186.499	0.622636	0.198412	0.000275732	0.00353927
AT2G35640	28.2982	-0.9309	0.574556	0.00552265	0.0371273
AT2G35710	53.4169	-0.279358	0.501079	0.00513859	0.0351943
AT2G35760	940.693	-0.496366	0.187794	0.00186074	0.0162408
AT2G35950	56.3502	1.26461	0.442672	0.000232673	0.003081
AT2G35960	1250.42	-0.885891	0.237235	1.57377e-05	0.00033125
AT2G35980	11.1118	-3.59574	1.30601	0.000258364	0.00335706
AT2G36300	708.305	-0.483604	0.126001	3.46556e-05	0.000640857
AT2G36350	643.321	0.751453	0.210133	4.08716e-05	0.000738148
AT2G36390	15781.7	0.269024	0.100295	0.00445189	0.0314705
AT2G36410	1948.58	-0.730451	0.185501	1.11666e-05	0.000247749
AT2G36630	726.113	-0.709457	0.229936	0.000233166	0.00308346
AT2G36640	14.9695	3.10148	1.22661	0.000579231	0.00647785
AT2G36660	19.8379	1.2649	0.616589	0.00197787	0.0170278
AT2G36750	246.644	1.52508	0.394197	5.77916e-06	0.000142013
AT2G36880	10734.8	-0.491626	0.202187	0.00328396	0.0249663
AT2G36970	1037.58	-1.45793	0.266353	2.18054e-09	1.35281e-07
AT2G36980	51.2525	0.795898	0.323487	0.00132311	0.012399
AT2G37130	745.555	-2.34166	0.394245	9.11681e-11	7.79817e-09
AT2G37170	2140.15	-0.512994	0.227277	0.00535531	0.036257
AT2G37240	1959.88	0.512806	0.121426	6.223e-06	0.000151256
AT2G37250	1880.49	-0.426318	0.151385	0.00151561	0.013804
AT2G37260	378.247	1.28987	0.176226	1.93354e-14	3.35053e-12
AT2G37300	237.882	0.886675	0.274946	0.000110452	0.00167562
AT2G37460	428.717	-1.62993	0.253448	5.75892e-12	6.43111e-10
AT2G37478	1434.53	-0.449536	0.115874	3.25771e-05	0.000612566
AT2G37480	2349.77	-0.425283	0.101839	1.05787e-05	0.000236795
AT2G37550	2131.45	-0.49377	0.17577	0.00108523	0.0106567
AT2G37710	6574.18	-0.796598	0.174795	6.0265e-07	2.00229e-05
AT2G37760	795.067	0.723652	0.185638	1.2878e-05	0.000279547
AT2G37790	950.98	0.856696	0.123727	3.22677e-13	4.5677e-11
AT2G37870	1966.2	4.93825	0.780438	2.40493e-12	2.8947e-10
AT2G37900	216.183	2.11647	0.304087	1.58253e-13	2.40989e-11
AT2G37940	2095.19	-1.23872	0.232634	5.9842e-09	3.30463e-07
AT2G37950	68.8189	-0.907128	0.617045	0.00541722	0.0365408
AT2G38290	1444.56	-1.20265	0.198309	9.82165e-11	8.26046e-09
AT2G38310	1245.4	-2.19408	0.422128	6.40712e-09	3.49972e-07
AT2G38370	228.95	0.48298	0.202303	0.00409008	0.0294994
AT2G38390	16.1068	-0.258331	0.477508	0.00290874	0.0227859
AT2G38400	916.228	-0.519636	0.240241	0.00600063	0.0394695
AT2G38500	98.8143	-1.4985	0.41222	1.40192e-05	0.000301389
AT2G38540	33520.4	0.536354	0.234798	0.00419828	0.0301499
AT2G38630	305.045	-0.500244	0.185266	0.00162932	0.0146268
AT2G38800	2169.9	0.54123	0.190257	0.000827014	0.00861784
AT2G38860	1312.81	-1.64145	0.230799	5.53307e-14	9.11642e-12
AT2G38870	1113.75	0.552705	0.219503	0.0021822	0.018361
AT2G38940	92.5767	-1.92751	0.260726	8.47536e-15	1.5348e-12
AT2G39000	2096.04	-0.325137	0.117696	0.00269421	0.0215077
AT2G39030	518.315	1.1044	0.425531	0.000412183	0.00489096
AT2G39180	110.896	-0.902816	0.419883	0.00201216	0.0172373
AT2G39190	2189	0.421968	0.131438	0.000435135	0.005115
AT2G39210	621.922	-1.41514	0.356787	2.73373e-06	7.38584e-05
AT2G39240	70.3155	0.650765	0.328164	0.00560182	0.0375591
AT2G39250	580.865	0.569735	0.253637	0.00394734	0.0288105
AT2G39750	1723.12	-0.441478	0.137357	0.000393841	0.00471547
AT2G39800	8302.44	2.40135	0.350472	3.77957e-13	5.28689e-11
AT2G39850	1802.48	0.949708	0.161648	4.02216e-10	3.00556e-08
AT2G39970	1947.04	-0.39972	0.134841	0.00111162	0.0108469
AT2G40095	151.476	-1.56816	0.348271	2.63879e-07	9.66162e-06
AT2G40100	8147.6	-0.586995	0.127192	8.23743e-07	2.62826e-05
AT2G40110	241.571	-0.433216	0.18947	0.00645227	0.0418378
AT2G40130	2948.82	0.618642	0.192676	0.000203023	0.00278374
AT2G40270	1483.2	-0.614058	0.271532	0.00325253	0.0247742
AT2G40330	67.3372	-3.75215	0.484976	4.50684e-16	9.53599e-14
AT2G40360	1696.46	0.370308	0.140704	0.00338223	0.0255395
AT2G40370	30.698	0.983254	0.656781	0.00572354	0.0380957
AT2G40520	145.589	-0.599331	0.237573	0.00183054	0.0160191
AT2G40610	765.634	-1.21007	0.381907	6.66241e-05	0.00110496
AT2G40730	1701.58	-0.302664	0.117835	0.0052186	0.0355831
AT2G40740	7.99675	-0.288401	0.529076	0.00737074	0.0462419
AT2G40765	1903.79	-0.458635	0.122165	5.22137e-05	0.000904003
AT2G40940	1401.71	-0.466387	0.145464	0.000393874	0.00471547
AT2G41010	293.805	-0.785475	0.315374	0.00109184	0.0107009
AT2G41090	22882.9	-1.23331	0.274815	4.89785e-07	1.67151e-05
AT2G41100	3742.69	-0.311713	0.618283	0.00034721	0.0042739
AT2G41110	649.645	-1.4319	0.323836	4.80761e-07	1.65193e-05
AT2G41180	1604.38	-0.743976	0.157538	3.21198e-07	1.14867e-05
AT2G41190	1447.03	1.64658	0.711676	0.000541838	0.00613605
AT2G41210	242.955	0.552559	0.254635	0.00514164	0.0352017
AT2G41290	250.444	0.860552	0.173835	8.31142e-08	3.40261e-06
AT2G41310	399.657	1.01128	0.235306	1.44293e-06	4.26536e-05
AT2G41410	6430.66	-0.530637	0.188884	0.00103155	0.0102397
AT2G41420	1281.64	-0.652963	0.190838	9.65776e-05	0.00150256
AT2G41475	1761.28	0.356851	0.152236	0.0074074	0.0464429
AT2G41500	523.483	0.328146	0.128042	0.00494532	0.0341601
AT2G41550	74.1224	0.775049	0.356256	0.00262347	0.021136
AT2G41730	203.824	-1.88184	0.38275	2.97786e-08	1.37922e-06
AT2G41850	12.1949	1.69107	2.18971	0.00390772	0.0285945
AT2G41870	3890.53	0.676939	0.281386	0.00189733	0.0165172
AT2G41880	389.392	-0.709733	0.227141	0.000214939	0.00290941
AT2G41905	41.8115	0.993292	0.590135	0.00430142	0.0307042
AT2G42040	529.224	-0.583763	0.191104	0.000413678	0.00490581
AT2G42200	764.478	0.728149	0.155008	3.48234e-07	1.23672e-05
AT2G42360	36.162	-1.66839	0.802148	0.000645737	0.00704667
AT2G42380	191.63	-0.844616	0.402911	0.00263424	0.0211633
AT2G42540	42886.2	1.51471	0.158772	8.06432e-23	4.26581e-20
AT2G42580	1137.9	-0.80046	0.396898	0.00332773	0.0251707
AT2G42600	12602	0.451197	0.139765	0.000389253	0.00467685
AT2G42730	140.273	0.68863	0.225253	0.000301117	0.00381878
AT2G42770	1325.4	-0.412025	0.141361	0.00119203	0.0114372
AT2G42810	1378.73	-0.40431	0.108261	6.9485e-05	0.00114018
AT2G42940	8.56004	6.95644	2.67618	9.15351e-06	0.000209323
AT2G42975	493.662	0.420932	0.168757	0.00399395	0.0290464
AT2G42990	103.506	1.03157	0.388893	0.000535437	0.00608756
AT2G43000	90.314	-2.19454	0.406733	2.72402e-09	1.64927e-07
AT2G43050	27.52	-2.29778	0.528515	7.96384e-07	2.55721e-05
AT2G43140	8.91111	-2.25982	1.14156	0.00120865	0.011569
AT2G43150	1106.37	-1.65913	0.264141	1.92348e-11	1.89529e-09
AT2G43160	5540.71	-0.470373	0.177582	0.0016566	0.0148062
AT2G43510	346.551	-1.66637	0.242578	2.73697e-13	3.9297e-11
AT2G43570	368.781	-1.41155	0.475718	0.000133993	0.00196598
AT2G43580	251.57	1.77185	0.554134	4.64731e-05	0.000822321
AT2G43620	89.4142	-0.702983	0.424077	0.00787835	0.0483846
AT2G43720	107.361	0.511678	0.240522	0.00675887	0.04324
AT2G43790	1379.78	-0.275181	0.0940317	0.00203707	0.0173726
AT2G43800	1449.92	0.583789	0.231011	0.00200559	0.0171916
AT2G43840	33.938	1.02139	0.540522	0.00295693	0.0230646
AT2G43850	485.526	-0.482535	0.206943	0.00447901	0.0316459
AT2G44210	3405.53	-0.769087	0.193526	8.28532e-06	0.000192865
AT2G44240	21.3932	-7.04321	1.50442	2.66586e-08	1.24916e-06
AT2G44260	101.016	0.816205	0.251963	0.000125548	0.00186659
AT2G44290	781.679	-0.840262	0.251999	7.92022e-05	0.00127507
AT2G44380	15.4309	-1.29208	1.14658	0.0053049	0.0360138
AT2G44480	14.171	-1.24395	0.908123	0.00405151	0.029337
AT2G44490	5742.84	-0.892649	0.248955	2.82368e-05	0.000547336
AT2G44500	400.505	-1.67002	0.510889	2.87124e-05	0.000553885
AT2G44520	1215.56	-0.514238	0.101401	1.08224e-07	4.34214e-06
AT2G44525	612.968	-0.359411	0.119526	0.00112713	0.0109717
AT2G44610	2854.93	-0.32521	0.106979	0.00113729	0.0110545
AT2G44630	58.599	0.817838	0.329626	0.00120615	0.0115506
AT2G44670	3385.44	-0.755194	0.268667	0.000480629	0.00557158
AT2G44740	148.036	-0.73484	0.307935	0.00169916	0.0150727
AT2G44760	1271.86	0.473814	0.145262	0.000302805	0.0038281
AT2G44790	71.8948	-1.64124	0.389295	1.22832e-06	3.74097e-05
AT2G44910	60.7837	0.759651	0.383348	0.00406354	0.0293606
AT2G45010	692.14	-0.606129	0.170005	6.4064e-05	0.00107316
AT2G45070	3277.25	-0.502573	0.147713	0.00016577	0.00235988
AT2G45170	711.681	-0.769999	0.358286	0.00234931	0.0194335
AT2G45180	12286.9	-1.64892	0.353171	1.74147e-07	6.69317e-06
AT2G45220	95.974	-1.51566	0.780622	0.00101964	0.0101716
AT2G45245	214.524	0.973788	0.250344	8.4709e-06	0.000195717
AT2G45340	1031.56	0.430123	0.142665	0.000816705	0.00854586
AT2G45460	237.168	0.643708	0.262483	0.00188509	0.016432
AT2G45600	1392.47	0.699811	0.201801	6.94229e-05	0.00114009
AT2G45680	741.622	-0.556665	0.180485	0.000411168	0.00488235
AT2G45685	17.654	-1.44786	0.708937	0.00165745	0.0148073
AT2G45720	758.886	0.424677	0.162321	0.00278235	0.0220238
AT2G45790	2438.32	-0.690954	0.149406	5.75166e-07	1.92243e-05
AT2G45840	13.8231	1.25521	0.72616	0.00314472	0.024188
AT2G45870	79.7241	0.836689	0.332945	0.00103156	0.0102397
AT2G45900	66.0801	1.2972	0.382318	3.94197e-05	0.000716345
AT2G46240	399.024	0.488955	0.143012	0.000167549	0.00238014
AT2G46250	396.742	0.537821	0.19888	0.00140847	0.013017
AT2G46270	946.722	1.49033	0.321671	1.82798e-07	6.99119e-06
AT2G46330	1413.87	-1.36147	0.403451	2.85115e-05	0.000550537
AT2G46400	192.251	-1.01921	0.459424	0.0012956	0.012198
AT2G46420	1056.12	-0.433764	0.159955	0.00198177	0.0170456
AT2G46430	1370.49	-0.801066	0.164462	1.32731e-07	5.22118e-06
AT2G46440	2679.49	-1.1167	0.271398	2.27384e-06	6.32178e-05
AT2G46450	1056.3	-0.953999	0.201335	1.91183e-07	7.27837e-06
AT2G46500	1793.78	-0.383083	0.166162	0.00746043	0.0466469
AT2G46610	452.232	0.709714	0.177021	8.36736e-06	0.000194214
AT2G46620	1216.55	-0.428359	0.153408	0.00166395	0.0148507
AT2G46670	28.7529	2.0989	0.643115	4.41643e-05	0.000789108
AT2G46680	3620.67	2.37016	0.372982	7.37833e-12	7.97375e-10
AT2G46690	711.473	0.630893	0.163834	2.02289e-05	0.000412813
AT2G46790	238.543	1.06695	0.43557	0.000728245	0.00778825
AT2G46800	2045.27	0.436255	0.169588	0.00289839	0.0227314
AT2G46830	317.765	1.45965	0.238374	4.60903e-11	4.21118e-09
AT2G46940	140.271	1.53422	0.54506	0.00020546	0.00280496
AT2G46950	47.6223	2.34805	0.755185	8.62721e-05	0.00135906
AT2G47000	287.906	-1.54759	0.241076	7.79725e-12	8.38142e-10
AT2G47130	409.313	-2.00464	0.330896	5.10451e-11	4.58062e-09
AT2G47180	472.642	1.2474	0.200628	4.03327e-11	3.73607e-09
AT2G47380	1078.18	-0.403588	0.148439	0.00218676	0.018384
AT2G47510	1763.27	-0.503757	0.128017	2.15426e-05	0.000435641
AT2G47670	146.736	1.67023	0.251444	1.92018e-12	2.36795e-10
AT2G47690	1967.12	-0.356339	0.114833	0.000910176	0.00928661
AT2G47730	5538.44	-0.672936	0.250762	0.000866857	0.00893574
AT2G47770	1117.23	2.43313	1.12745	0.000498928	0.0057341
AT2G47780	435.502	1.2295	0.312562	4.74104e-06	0.000119618
AT2G47800	2640.71	-1.23736	0.25814	9.62889e-08	3.90222e-06
AT2G47880	3165.19	0.568694	0.265767	0.00459731	0.0322213
AT2G48020	456.007	-0.663499	0.260058	0.00139451	0.0129235
AT2G48030	318.716	-0.955618	0.280432	5.33597e-05	0.000922256
AT3G01170	741.106	-0.402021	0.122571	0.000369178	0.00447579
AT3G01290	1362.55	-3.70724	0.989151	8.93811e-07	2.80726e-05
AT3G01490	481.346	-0.801735	0.185654	1.62201e-06	4.70476e-05
AT3G01830	49.9224	-3.33993	0.7707	1.57121e-07	6.10889e-06
AT3G01850	1606.16	-0.42277	0.147486	0.00136374	0.0126676
AT3G01860	958.974	-1.00221	0.124464	7.59075e-17	1.86075e-14
AT3G01920	1028.58	-0.331981	0.137694	0.00730984	0.0458949
AT3G01930	793.758	-0.443607	0.148901	0.000863257	0.00891235
AT3G01970	146.716	-1.00832	0.328624	0.000134532	0.00197244
AT3G02090	9866.98	-0.338175	0.128711	0.00389355	0.0285324
AT3G02210	167.535	0.628981	0.272843	0.00296465	0.0231068
AT3G02310	54.7761	2.9566	0.48924	7.74552e-11	6.73994e-09
AT3G02350	2147.89	-0.322177	0.103905	0.000925585	0.00940606
AT3G02380	79.735	0.676578	0.282556	0.00202822	0.0173192
AT3G02410	20.7778	-0.916313	0.549438	0.00528263	0.0359344
AT3G02460	648.15	-0.447564	0.150856	0.000964367	0.00969722
AT3G02468	3401.51	-0.803511	0.262853	0.000215942	0.0029205
AT3G02470	21070.8	-0.620905	0.219143	0.000721466	0.00773862
AT3G02570	3341.46	-0.668021	0.122108	7.07232e-09	3.80109e-07
AT3G02600	996.191	-0.533378	0.145558	5.6491e-05	0.000965582
AT3G02620	88.7571	0.856903	0.412849	0.00255148	0.0207039
AT3G02680	104.051	0.597986	0.283196	0.00498524	0.0343414
AT3G02700	1213.73	-0.366084	0.142355	0.00425944	0.0304758
AT3G02740	1182.43	-0.490939	0.136628	8.47221e-05	0.001342
AT3G02770	1447.91	-0.500904	0.171376	0.000822246	0.00858945
AT3G02800	93.2778	-1.15632	0.329879	2.68942e-05	0.000525106
AT3G02840	27.8303	-0.252541	0.469789	0.00307057	0.0237299
AT3G02880	915.397	-0.605609	0.276186	0.00419425	0.0301401
AT3G02890	317.856	0.64829	0.159825	8.35909e-06	0.000194214
AT3G03000	337.585	-1.60838	0.279299	4.2642e-10	3.1629e-08
AT3G03020	269.747	-0.577139	0.222425	0.00161569	0.0145246
AT3G03050	941.607	-0.549192	0.248429	0.00482938	0.0334397
AT3G03170	259.372	2.00675	0.368752	1.61388e-09	1.04647e-07
AT3G03190	818.937	0.59499	0.263027	0.00351046	0.0263101
AT3G03230	18.3442	3.00542	0.989275	0.000174911	0.00245523
AT3G03341	377.867	3.05439	0.307209	1.00287e-24	5.59966e-22
AT3G03450	284.322	0.743874	0.509318	0.00795725	0.04875
AT3G03480	189.338	1.40084	0.41232	3.16012e-05	0.000597007
AT3G03580	150.125	0.477301	0.217631	0.00667522	0.0428412
AT3G03640	877.553	0.367687	0.154248	0.00672697	0.0430674
AT3G03776	16.1123	1.27791	0.810174	0.00396982	0.0289541
AT3G03850	56.0167	-1.04314	0.571477	0.00291142	0.022797
AT3G03855	170.734	-0.642012	0.235135	0.000884396	0.0090654
AT3G03900	133.766	0.930504	0.223373	2.9915e-06	7.97508e-05
AT3G03990	1460.18	-0.788737	0.340042	0.00161335	0.0145101
AT3G04010	190.691	-0.721498	0.34697	0.00353944	0.0264878
AT3G04090	3102.15	-0.40069	0.11104	0.000109701	0.00166548
AT3G04120	20301.7	-0.64049	0.234999	0.000916717	0.00934429
AT3G04210	4364.01	-2.01806	0.825069	0.000324551	0.00405457
AT3G04220	11.3154	-2.0557	0.999672	0.000837009	0.00870394
AT3G04260	2028.39	0.498993	0.135848	6.12205e-05	0.00103299
AT3G04290	3272.07	-0.554857	0.164384	0.000146029	0.00211828
AT3G04340	1672.35	0.425563	0.16627	0.00320651	0.0245352
AT3G04620	73.0164	0.712317	0.290875	0.00168486	0.0149915
AT3G04720	2077.49	-4.97179	0.182686	7.55477e-165	1.51859e-160
AT3G05030	1708.43	0.317664	0.130034	0.006967	0.0442756
AT3G05130	164.155	0.49232	0.208256	0.00416588	0.0299815
AT3G05180	518.182	0.427218	0.184163	0.00589054	0.0389365
AT3G05190	220.933	0.735849	0.236266	0.000226088	0.00301902
AT3G05200	1458.36	-0.743716	0.357935	0.00292747	0.0228969
AT3G05230	393.286	-0.397718	0.169974	0.00653398	0.0422178
AT3G05320	117.681	-1.87982	0.45038	1.24134e-06	3.76352e-05
AT3G05360	55.9234	-1.19086	0.350293	4.33045e-05	0.000776409
AT3G05380	685.024	0.384348	0.159976	0.00576618	0.03828
AT3G05400	84.1693	0.962791	0.375301	0.000740724	0.00789883
AT3G05490	807.216	-0.685842	0.296044	0.00219195	0.0183968
AT3G05520	1055.58	0.400626	0.146909	0.00224875	0.0187405
AT3G05625	564.887	-0.530235	0.195142	0.00136011	0.0126514
AT3G05640	1312.84	2.16656	0.24426	2.26268e-20	9.47544e-18
AT3G05727	107.552	-4.5399	0.450671	5.1041e-25	3.00514e-22
AT3G05730	805.107	-2.21041	0.32299	3.78743e-13	5.28689e-11
AT3G05880	4536.32	0.399303	0.16641	0.00536088	0.0362703
AT3G05970	3561.77	-0.456239	0.125976	8.73819e-05	0.00137138
AT3G06035	1446.91	0.401683	0.150119	0.00254158	0.0206334
AT3G06080	708.632	-0.924782	0.374446	0.000885919	0.00907175
AT3G06160	118.611	1.5649	0.238091	3.43047e-12	4.03251e-10
AT3G06220	57.4772	1.26076	0.425205	0.000179306	0.0025012
AT3G06250	481.702	0.315506	0.122578	0.00501454	0.0345196
AT3G06300	530.337	-0.440154	0.146678	0.000847745	0.00880192
AT3G06400	2201.16	0.390255	0.157435	0.00479127	0.0332397
AT3G06750	791.369	-0.538167	0.263084	0.00656702	0.042336
AT3G06770	424.076	-0.908098	0.291974	0.000158898	0.00227655
AT3G06820	569.611	-0.340733	0.130004	0.00390107	0.0285562
AT3G07000	11.7114	-0.27968	0.524063	0.00399977	0.029067
AT3G07010	1728.7	-1.25317	0.222372	1.2015e-09	7.99713e-08
AT3G07130	127.471	0.655299	0.324194	0.00490198	0.033884
AT3G07195	109.776	-2.45911	1.07585	0.000278075	0.00356478
AT3G07270	1602.47	-0.670527	0.157322	3.32172e-06	8.71947e-05
AT3G07330	1089.85	-0.373745	0.131156	0.00169382	0.0150387
AT3G07340	91.1782	-1.10085	0.373585	0.000194949	0.00269695
AT3G07410	728.629	0.42458	0.150602	0.00154477	0.0140377
AT3G07450	10.896	3.01686	1.2728	0.000326804	0.00407512
AT3G07460	3832.89	-0.968924	0.295941	7.75805e-05	0.00125357
AT3G07470	2324.48	-1.28453	0.353559	1.46488e-05	0.00031028
AT3G07480	3377.85	-0.473289	0.191209	0.00330816	0.0250925
AT3G07520	218.681	-0.744248	0.172413	2.13995e-06	5.99097e-05
AT3G07570	544.055	-0.419571	0.189436	0.00792328	0.048616
AT3G07600	12.9965	-1.85481	0.855361	0.000932344	0.00946518
AT3G07720	1780.99	-0.490621	0.170958	0.00103518	0.0102562
AT3G07770	1822.53	0.368804	0.146784	0.00461765	0.03233
AT3G07800	602.405	-0.595339	0.148937	1.2128e-05	0.000264695
AT3G07810	1451.01	-0.555975	0.179246	0.000369044	0.00447579
AT3G08020	588.474	0.330359	0.120457	0.00289637	0.0227314
AT3G08570	107.556	1.15591	0.315646	1.71222e-05	0.000354819
AT3G08580	34671	-0.636292	0.180903	8.21376e-05	0.00130828
AT3G08600	421.888	-0.574392	0.261871	0.00435556	0.0309368
AT3G08710	767.515	-0.455089	0.137538	0.0002898	0.00369624
AT3G08720	474.696	-1.15912	0.343494	3.60595e-05	0.000663158
AT3G08770	1770.39	1.49053	0.177425	2.65622e-18	8.15661e-16
AT3G08860	870.86	2.00221	0.259318	4.47877e-16	9.53599e-14
AT3G08880	252.923	0.554701	0.170641	0.000246501	0.00323006
AT3G08885	8.15366	1.39183	1.63973	0.00785745	0.0482857
AT3G09010	232.823	-1.29983	0.243363	6.17521e-09	3.38223e-07
AT3G09020	374.092	-2.44901	0.485427	5.46582e-09	3.06812e-07
AT3G09270	34.8426	-1.2433	0.713489	0.00238092	0.0196707
AT3G09300	1997.24	-0.288859	0.117408	0.00792752	0.0486208
AT3G09405	74.1327	-0.635183	0.278667	0.00303819	0.0235159
AT3G09490	91.4283	-0.731163	0.3059	0.00178174	0.0156738
AT3G09650	1553.67	0.396219	0.108234	8.68529e-05	0.00136606
AT3G09770	2103.67	0.573422	0.172682	0.000169444	0.0023973
AT3G09830	1040.23	-0.970579	0.276891	3.26546e-05	0.000612876
AT3G09910	140.461	1.03272	0.378244	0.000420481	0.00497017
AT3G09940	49.6062	-5.11907	0.910302	9.04932e-11	7.77352e-09
AT3G09960	14.4123	-2.02717	0.734854	0.000217765	0.00293237
AT3G10050	1139.96	-0.449194	0.165062	0.00187535	0.0163542
AT3G10150	108.205	0.771856	0.298248	0.00102261	0.010186
AT3G10160	993.9	-0.331846	0.133251	0.00585089	0.0387125
AT3G10200	199.796	1.31491	0.263364	3.98524e-08	1.79613e-06
AT3G10260	1949.44	-0.485535	0.195315	0.00313114	0.0241411
AT3G10380	1546.19	-0.401613	0.127585	0.00059411	0.00659062
AT3G10410	8178.64	0.423898	0.111198	4.59261e-05	0.000815513
AT3G10520	3148.34	-0.770896	0.268365	0.000431603	0.0050824
AT3G10910	31.8086	-6.96012	2.74007	3.37386e-06	8.83047e-05
AT3G10940	3457.81	0.722893	0.12267	5.25522e-10	3.82736e-08
AT3G10960	316.181	-0.594115	0.22343	0.00128881	0.0121683
AT3G10970	2512.49	0.358332	0.149585	0.00671485	0.0430269
AT3G10980	874.003	-0.327932	0.121373	0.00343053	0.0258266
AT3G10985	2348.79	-1.28832	0.203827	1.92303e-11	1.89529e-09
AT3G11000	40.0018	1.51293	0.370748	2.78872e-06	7.50415e-05
AT3G11010	866.006	-1.63211	0.156754	1.2205e-26	8.76191e-24
AT3G11080	106.488	-0.695442	0.318114	0.00319669	0.0244787
AT3G11110	21.5441	-1.20247	0.546719	0.00135811	0.0126386
AT3G11200	2258.02	-0.458677	0.173488	0.00222873	0.0186123
AT3G11270	532.491	0.362029	0.149317	0.00612997	0.0401233
AT3G11320	634.403	-0.511491	0.159816	0.000321173	0.00401986
AT3G11340	11.5124	-3.79204	1.14508	2.49081e-05	0.00049086
AT3G11402	42.926	-1.58703	0.374277	1.27423e-06	3.85162e-05
AT3G11410	9403.07	0.900205	0.273288	8.67658e-05	0.00136576
AT3G11420	886.213	0.697004	0.219794	0.000198058	0.0027287
AT3G11470	197.774	0.430064	0.18328	0.00565058	0.0377978
AT3G11490	251.98	0.426769	0.162092	0.0026679	0.02134
AT3G11660	3797.25	-0.492967	0.170756	0.000999418	0.00998971
AT3G11700	2699.71	-0.738109	0.212243	6.21722e-05	0.00104667
AT3G11780	1309.46	-0.466205	0.114758	1.45211e-05	0.0003079
AT3G11800	1186.93	-0.582922	0.15531	3.41185e-05	0.000633841
AT3G11820	2287.91	-1.42078	0.287711	3.64522e-08	1.65401e-06
AT3G11840	385.165	-1.48342	0.243385	5.71334e-11	5.10417e-09
AT3G11980	45.329	0.0678306	0.317227	0.000505959	0.00580164
AT3G12120	40776.2	0.657777	0.191506	8.52816e-05	0.00134874
AT3G12145	1657.54	0.725989	0.236117	0.000249787	0.00326461
AT3G12210	484.569	0.352647	0.148221	0.00715508	0.0451993
AT3G12220	35.6811	-1.59834	0.434132	1.18709e-05	0.000260311
AT3G12380	468.026	0.460447	0.171821	0.00201349	0.0172373
AT3G12470	11.8814	1.66162	0.951781	0.00263633	0.0211633
AT3G12500	180.974	-1.292	0.347764	1.18524e-05	0.000260311
AT3G12520	280.964	1.18045	0.218731	4.79485e-09	2.72263e-07
AT3G12580	2432.17	1.89593	0.363896	6.77588e-09	3.6786e-07
AT3G12610	3445.54	-0.643835	0.232133	0.000790583	0.00830712
AT3G12620	1218.04	-0.470869	0.137512	0.00017116	0.00241337
AT3G12700	526.234	-0.696237	0.256527	0.00082671	0.00861784
AT3G12740	3369.91	-0.853642	0.165195	2.90198e-08	1.34718e-06
AT3G12770	139.745	0.479398	0.212741	0.00576647	0.03828
AT3G12830	353.512	-0.506435	0.24747	0.00809428	0.0493938
AT3G12890	36.6511	0.746548	0.393238	0.00504677	0.0346821
AT3G13040	2455.25	0.3525	0.130518	0.00298717	0.0232462
AT3G13060	2549.48	-0.302758	0.124639	0.0077285	0.0477561
AT3G13062	1331.45	-0.496245	0.170475	0.00085684	0.00886444
AT3G13080	1121.85	-0.861055	0.339218	0.000842571	0.00875272
AT3G13100	60.2198	-0.846167	0.35115	0.00124399	0.0118285
AT3G13110	3625.42	-0.461308	0.194439	0.00449376	0.0316944
AT3G13190	198.435	0.490868	0.21896	0.00540469	0.036493
AT3G13220	9.36468	4.34948	1.38854	6.37516e-05	0.00106968
AT3G13277	281.785	0.441701	0.203336	0.00813484	0.0495811
AT3G13320	814.197	-0.364185	0.125291	0.00154066	0.0140067
AT3G13437	69.3691	-1.65734	0.421512	3.97223e-06	0.000101844
AT3G13438	444.527	-0.831735	0.230084	3.04346e-05	0.000578228
AT3G13450	517.798	-0.415337	0.164559	0.00369922	0.0274537
AT3G13480	598.641	0.329809	0.137837	0.00773445	0.0477671
AT3G13520	1629.3	-0.668225	0.184934	4.57397e-05	0.00081292
AT3G13530	721.254	-0.475664	0.16817	0.00125372	0.0118929
AT3G13580	2936.96	0.393927	0.171962	0.00744144	0.0465838
AT3G13610	11.3955	-0.278728	0.535254	0.00134594	0.0125836
AT3G13670	3746.97	-0.348176	0.115272	0.0011655	0.0112579
AT3G13672	421.49	0.798916	0.368817	0.00249181	0.0203501
AT3G13720	1611.21	-0.51358	0.169886	0.000592045	0.00658225
AT3G13790	142.845	-2.63897	0.438538	3.6922e-11	3.46808e-09
AT3G13910	720.509	-0.406452	0.161313	0.00385586	0.0283492
AT3G13950	83.8126	-2.61428	0.442307	9.30989e-11	7.89612e-09
AT3G13960	112.442	0.584901	0.263959	0.00421042	0.0302117
AT3G14020	288.462	-0.803222	0.157176	4.04689e-08	1.81984e-06
AT3G14050	1661.64	-0.684907	0.211247	0.000153553	0.00221101
AT3G14310	15441.7	-0.944797	0.325236	0.00022511	0.0030086
AT3G14330	343.949	0.482864	0.187291	0.00245721	0.0201273
AT3G14360	284.625	2.06538	0.347812	1.47497e-10	1.20836e-08
AT3G14470	187.964	-0.825468	0.194242	2.45191e-06	6.72385e-05
AT3G14560	446.299	1.57279	0.363004	6.44629e-07	2.12421e-05
AT3G14590	151.22	0.903513	0.334754	0.000513963	0.00587666
AT3G14595	3301.09	0.384086	0.135628	0.00178124	0.0156738
AT3G14620	1461.19	-1.09898	0.207657	8.38546e-09	4.41246e-07
AT3G14680	55.0296	-2.59446	0.506392	1.32681e-08	6.61791e-07
AT3G14790	750.832	-0.748575	0.155143	1.93578e-07	7.35558e-06
AT3G14840	1530.45	-0.842709	0.246217	6.09752e-05	0.00103084
AT3G15060	227.49	-0.777798	0.332988	0.00167466	0.0149278
AT3G15160	894.49	-0.495565	0.149938	0.000239225	0.00314497
AT3G15260	1550.85	-0.546713	0.110164	1.59049e-07	6.15999e-06
AT3G15300	105.389	0.618567	0.237699	0.00143171	0.0131831
AT3G15350	1198.78	0.561801	0.239405	0.00323313	0.0246732
AT3G15356	318.996	-4.99781	0.464777	4.50729e-30	3.93918e-27
AT3G15380	1163.54	0.258963	0.101365	0.006718	0.0430333
AT3G15400	697.115	1.26978	0.441348	0.000170867	0.00241194
AT3G15510	446.428	-0.869157	0.269136	0.000100213	0.00154715
AT3G15518	43.6459	-1.76553	0.752105	0.000365704	0.00444977
AT3G15536	38.8964	-3.59699	0.572604	1.61719e-11	1.61727e-09
AT3G15540	171.98	-1.27888	0.278133	2.91209e-07	1.0547e-05
AT3G15590	977.763	0.573604	0.195798	0.00063876	0.00697503
AT3G15640	2321.9	-0.908326	0.161855	2.06882e-09	1.30194e-07
AT3G15650	250.033	-0.777699	0.292218	0.000728536	0.00778825
AT3G15670	22.0605	0.22452	0.432367	0.00603153	0.0396079
AT3G15780	1330.42	0.909534	0.154282	3.57986e-10	2.70522e-08
AT3G15790	1445.91	1.07817	0.166683	8.63022e-12	9.20548e-10
AT3G15820	814.034	-0.643522	0.193573	0.000136811	0.00200426
AT3G15970	1053.19	0.324975	0.111695	0.00183055	0.0160191
AT3G16180	1178.41	-0.663243	0.169093	1.43098e-05	0.000305195
AT3G16240	7972.28	-0.668139	0.278175	0.001978	0.0170278
AT3G16290	1557.78	0.388565	0.139954	0.00205299	0.0174417
AT3G16340	275.878	0.925533	0.247329	1.63898e-05	0.000341823
AT3G16400	3634.25	0.926395	0.161632	8.24775e-10	5.71683e-08
AT3G16420	1426.8	-0.861137	0.166113	2.29733e-08	1.08912e-06
AT3G16460	340.566	-0.723779	0.242364	0.000322937	0.00403691
AT3G16510	327.805	-0.604005	0.254435	0.00272713	0.0217153
AT3G16530	1377.14	-5.69835	0.318358	6.09228e-74	3.06152e-70
AT3G16565	717.429	-0.399001	0.150358	0.00279792	0.022116
AT3G16670	261.056	-4.59893	0.378764	2.45975e-35	3.80335e-32
AT3G16720	1465.63	-0.974463	0.306537	9.07273e-05	0.00142033
AT3G16850	3178.11	-0.667357	0.122057	7.6303e-09	4.04688e-07
AT3G16980	21.8239	0.955907	0.588338	0.00522973	0.035647
AT3G17010	6.05556	3.57845	1.35116	0.000447012	0.00524541
AT3G17070	879.77	0.43615	0.14541	0.000873466	0.00898544
AT3G17130	94.7381	0.830137	0.405895	0.0027911	0.0220794
AT3G17160	738.685	0.403779	0.146959	0.00205259	0.0174417
AT3G17240	3066.51	-0.451537	0.13202	0.000199428	0.0027438
AT3G17390	18634.6	-0.711982	0.238344	0.000343188	0.00423216
AT3G17410	2736.14	-0.365932	0.15165	0.00616256	0.0403234
AT3G17510	689.583	0.486733	0.218761	0.00573264	0.0381436
AT3G17520	748.053	0.19975	0.407215	0.00322132	0.0246205
AT3G17930	4934.35	0.418112	0.122516	0.000217717	0.00293237
AT3G18060	3692.27	-0.567245	0.211582	0.00134838	0.0125947
AT3G18090	192.928	0.612268	0.177404	9.88612e-05	0.00153098
AT3G18110	860.567	0.566242	0.14205	1.42674e-05	0.000305195
AT3G18240	404.888	0.37443	0.14269	0.00344532	0.0259088
AT3G18250	86.2653	-1.81391	0.464022	3.0598e-06	8.12484e-05
AT3G18270	1208.85	0.273638	0.104735	0.00535996	0.0362703
AT3G18280	1033.75	0.608363	0.254485	0.00252539	0.0205349
AT3G18295	303.096	-0.681915	0.144423	3.65485e-07	1.28888e-05
AT3G18370	2654.1	-0.511602	0.150542	0.000157263	0.00225474
AT3G18420	1703.89	0.357148	0.119446	0.00121004	0.0115769
AT3G18690	380.955	-0.656999	0.208688	0.000238861	0.00314225
AT3G18750	298.319	0.921697	0.194255	2.06099e-07	7.77261e-06
AT3G18780	15368.7	-0.983887	0.15298	1.19447e-11	1.21878e-09
AT3G18790	604.963	0.367612	0.126929	0.00156346	0.0141627
AT3G18800	152.123	0.707338	0.240898	0.000409461	0.00487016
AT3G18820	4669.24	-0.44865	0.12469	0.00010244	0.00157307
AT3G18830	3622.76	-1.2455	0.339702	1.05024e-05	0.000235349
AT3G18850	473.758	0.595738	0.173947	0.000114393	0.00172241
AT3G18930	713.715	-0.507908	0.247879	0.00769668	0.0476509
AT3G18960	184.683	0.475595	0.188173	0.00289539	0.0227314
AT3G19000	1305.92	0.439138	0.168869	0.00268459	0.0214479
AT3G19010	2073.04	-0.816339	0.327161	0.000962674	0.00968504
AT3G19100	937.494	0.795748	0.176184	7.5897e-07	2.4488e-05
AT3G19130	1522.26	-0.730472	0.171357	2.76806e-06	7.46856e-05
AT3G19170	8473.47	0.318819	0.128327	0.00622916	0.0407195
AT3G19260	383.786	-0.609265	0.190356	0.000242553	0.00318248
AT3G19370	579.893	0.610312	0.225791	0.00104034	0.0102964
AT3G19380	309.225	-0.594784	0.302689	0.00636306	0.0413929
AT3G19390	46.4122	1.09204	0.6394	0.00352926	0.0264313
AT3G19500	78.528	0.606504	0.317892	0.00749813	0.0468365
AT3G19540	955.239	-0.496618	0.223717	0.00554114	0.0372268
AT3G19550	146.32	-2.10326	0.305963	3.11351e-13	4.43863e-11
AT3G19553	2201.69	-0.751687	0.133819	2.60829e-09	1.58397e-07
AT3G19620	692.311	1.35025	0.160161	2.56009e-18	8.04067e-16
AT3G19660	340.178	-0.487992	0.207762	0.00440297	0.0312184
AT3G19720	2303.33	0.397628	0.175022	0.00758127	0.0471333
AT3G19930	1654.71	-0.84606	0.417915	0.00242629	0.0199227
AT3G19970	201.874	-0.699443	0.380103	0.00561126	0.0376099
AT3G20010	302.405	0.458898	0.15061	0.000678612	0.00732194
AT3G20070	225.284	0.484045	0.208372	0.00479492	0.0332397
AT3G20300	1848.19	0.608707	0.145229	4.97448e-06	0.00012499
AT3G20410	879.58	-0.470197	0.219526	0.00728333	0.0458322
AT3G20500	1907.69	0.412314	0.174874	0.00584515	0.0386873
AT3G20510	798.913	-0.446404	0.15339	0.00104388	0.0103161
AT3G20600	353.074	-1.06798	0.427553	0.000634011	0.00693754
AT3G20800	1282.66	-0.369075	0.140574	0.00346178	0.0260132
AT3G20960	95.6812	-0.796342	0.350368	0.00197183	0.0170038
AT3G21010	126.182	0.678665	0.23906	0.000607856	0.00671865
AT3G21080	27.602	-2.41912	0.515113	1.08723e-07	4.35345e-06
AT3G21100	345.071	0.662278	0.25025	0.00109239	0.0107009
AT3G21200	1729.28	-0.410492	0.151371	0.00194167	0.0167941
AT3G21240	503.142	0.813341	0.217501	2.08303e-05	0.000422759
AT3G21260	199.768	0.760999	0.222967	7.65519e-05	0.00123994
AT3G21360	1141.85	0.462578	0.184906	0.00326451	0.0248523
AT3G21460	130.671	1.64732	0.532833	4.67326e-05	0.00082546
AT3G21470	43.4825	0.757267	0.37541	0.00404317	0.0292977
AT3G21500	55.0916	-3.01908	1.18551	0.000397164	0.00474637
AT3G21690	3160.53	-0.347746	0.103912	0.000428818	0.00505256
AT3G21780	132.64	-1.40567	0.531327	0.000195455	0.00270024
AT3G21890	46.154	1.09008	0.619855	0.00320821	0.0245389
AT3G22060	130.111	-0.823593	0.475133	0.0046624	0.0325865
AT3G22120	6746.19	-0.706152	0.225267	0.00022619	0.00301902
AT3G22160	218.39	-1.35126	0.376233	1.24913e-05	0.000271741
AT3G22231	11275	-1.10985	0.785921	0.00440888	0.0312492
AT3G22410	165.111	0.579283	0.222611	0.00162752	0.0146179
AT3G22420	532.866	0.455503	0.194709	0.00505786	0.0347464
AT3G22550	1588	0.611328	0.202413	0.000397746	0.0047505
AT3G22560	168.029	1.47469	0.509539	0.000156878	0.00225243
AT3G22620	89.6354	1.17498	0.871461	0.00475997	0.0330844
AT3G22740	528.913	1.01631	0.231867	9.9641e-07	3.09565e-05
AT3G22790	290.137	0.674385	0.179284	2.66902e-05	0.000521887
AT3G22830	69.3223	2.21516	0.886971	0.00034156	0.00421985
AT3G22930	63.1308	-1.2454	0.50955	0.000556599	0.00626089
AT3G22950	722.281	-0.265583	0.107078	0.00792891	0.0486208
AT3G23010	60.6425	-1.33694	0.438202	0.000110957	0.00167947
AT3G23020	148.993	0.965034	0.28899	7.18407e-05	0.00117404
AT3G23050	2649.61	-0.510394	0.113393	1.63436e-06	4.73375e-05
AT3G23080	782.183	0.398721	0.176957	0.00805734	0.0491982
AT3G23110	240.209	-1.17151	0.198877	2.74004e-10	2.13479e-08
AT3G23120	266.136	-1.07647	0.181993	2.77402e-10	2.15291e-08
AT3G23250	12.0837	-2.30354	1.04733	0.000545772	0.00616324
AT3G23280	4567.98	-0.382271	0.151139	0.00402953	0.0292199
AT3G23325	382.587	-0.35975	0.142635	0.00497441	0.0342904
AT3G23550	285.156	-7.77449	1.20506	5.66054e-14	9.176e-12
AT3G23660	1038.15	-0.452401	0.146202	0.000592472	0.00658335
AT3G23730	444.055	-0.85833	0.382782	0.00191239	0.0166123
AT3G23770	9.53589	0.138084	0.353753	0.00155435	0.0140993
AT3G23890	371.895	0.523287	0.246143	0.0064462	0.0418119
AT3G23910	787.575	0.808673	0.208602	1.14925e-05	0.000252747
AT3G23930	46.0089	0.790824	0.412647	0.00438514	0.0311249
AT3G24080	659.478	0.374189	0.149176	0.00467683	0.0326307
AT3G24100	1262.12	0.481386	0.18082	0.00201288	0.0172373
AT3G24150	446.312	0.39186	0.153745	0.0038417	0.0282658
AT3G24180	1702.23	-0.65745	0.154845	3.4475e-06	8.98808e-05
AT3G24420	749.964	-0.651251	0.292795	0.00331538	0.0251102
AT3G24460	102.163	1.51265	0.267057	8.64506e-10	5.95118e-08
AT3G24480	1486.61	-0.73977	0.43	0.00690486	0.0439919
AT3G24503	4190.18	-0.992521	0.182331	4.88663e-09	2.76693e-07
AT3G24520	1711.9	1.93082	0.231465	3.91024e-18	1.15588e-15
AT3G24550	2350.67	-0.672068	0.301071	0.00275053	0.0218186
AT3G24750	17.4242	4.9253	1.56404	5.47736e-05	0.000938622
AT3G24800	540.21	0.55797	0.127404	2.62133e-06	7.12046e-05
AT3G24900	25.9107	-3.43658	0.799482	4.35231e-07	1.51098e-05
AT3G24982	90.9756	-1.86965	0.542539	1.61193e-05	0.000337515
AT3G25010	279.928	-2.80585	0.38133	3.55481e-15	6.55553e-13
AT3G25020	450.573	-1.6173	0.220057	1.03001e-14	1.84859e-12
AT3G25070	1008.49	-0.912246	0.172066	1.07437e-08	5.55164e-07
AT3G25130	129.647	0.619218	0.217369	0.000722878	0.00774138
AT3G25150	1616.4	0.381466	0.131234	0.00140573	0.0130095
AT3G25440	112.982	0.630706	0.269684	0.00263145	0.0211633
AT3G25510	33.6734	-1.50756	0.552167	0.000247792	0.00324486
AT3G25597	62.258	-1.26648	0.422361	0.000132153	0.00194467
AT3G25610	537.309	-1.52842	0.339051	2.80969e-07	1.025e-05
AT3G25760	1495.29	-0.530571	0.19677	0.00140059	0.0129679
AT3G25882	243.944	-1.25723	0.565354	0.000790468	0.00830712
AT3G26170	1553.9	-0.430574	0.178017	0.00467384	0.0326307
AT3G26200	455.139	-3.15837	0.242117	2.49078e-40	5.00672e-37
AT3G26210	220.619	-1.73289	0.340015	1.09289e-08	5.6135e-07
AT3G26220	361.398	-0.670986	0.335736	0.00459314	0.0322145
AT3G26290	3189.9	0.714716	0.333327	0.00297965	0.0231967
AT3G26320	45.3038	-2.19786	0.405592	3.16278e-09	1.8865e-07
AT3G26330	103.098	1.11374	0.280697	5.30418e-06	0.000132118
AT3G26380	1038.91	0.491142	0.217803	0.00545855	0.0367579
AT3G26440	59.064	-1.14287	0.56837	0.00176601	0.0155695
AT3G26470	51.2408	-1.09683	0.395327	0.000324928	0.00405676
AT3G26480	37.7225	0.900971	0.482594	0.00369579	0.0274535
AT3G26500	156.925	-2.84739	0.539379	1.45515e-09	9.59014e-08
AT3G26590	904.875	-0.523008	0.128564	1.06853e-05	0.000238538
AT3G26670	869.522	-0.459539	0.162888	0.00137635	0.0127729
AT3G26680	123.624	-0.943812	0.25671	2.04849e-05	0.000417614
AT3G26700	201.695	-0.579466	0.279408	0.00575773	0.0382599
AT3G26780	1465.93	-0.522663	0.100874	4.62633e-08	2.05739e-06
AT3G26790	52.0117	1.72589	0.431591	3.45731e-06	9.00198e-05
AT3G26810	1751.85	-0.311691	0.123074	0.00559497	0.0375508
AT3G26830	268.117	-4.97136	0.499631	5.82729e-26	4.03912e-23
AT3G26840	1162.16	-0.89907	0.268128	6.18083e-05	0.00104142
AT3G26932	197.603	0.531074	0.220401	0.00314963	0.0242098
AT3G26960	431.228	0.948064	0.250712	1.21958e-05	0.000265886
AT3G27025	40.4745	1.33478	0.994274	0.00463758	0.0324356
AT3G27090	3898.77	-0.345983	0.100595	0.000292652	0.00372316
AT3G27190	182.751	-0.539309	0.208663	0.00197618	0.0170267
AT3G27250	731.009	3.23079	0.272335	2.44623e-34	3.51226e-31
AT3G27380	1984.32	-0.33178	0.130299	0.00502879	0.034594
AT3G27770	1441.95	-0.580819	0.131725	2.11705e-06	5.94107e-05
AT3G27870	256.251	0.505098	0.245961	0.00814268	0.0496075
AT3G27890	1611.31	-0.485154	0.144796	0.00021907	0.00294354
AT3G28007	507.961	0.860024	0.417787	0.00264388	0.0212107
AT3G28080	804.22	-0.543153	0.164492	0.000205547	0.00280496
AT3G28180	1532.76	-1.08246	0.399278	0.000380296	0.00458763
AT3G28200	527.062	-0.493139	0.2218	0.00565512	0.037803
AT3G28270	2692.37	2.00317	0.371312	2.08506e-09	1.30566e-07
AT3G28290	1624.08	0.571295	0.257589	0.00442706	0.031367
AT3G28300	1621.15	0.583666	0.260591	0.00399155	0.0290464
AT3G28340	143.793	-1.32866	0.696177	0.00146918	0.013457
AT3G28460	590.682	0.410703	0.159322	0.00328847	0.0249911
AT3G28500	322.452	0.838602	0.227287	2.3588e-05	0.000467514
AT3G28510	32.5487	-0.120283	0.342065	0.000117755	0.00176905
AT3G28580	44.9166	-2.85622	0.636839	8.01707e-08	3.31185e-06
AT3G28700	688.861	0.460749	0.125908	7.53352e-05	0.0012222
AT3G28730	2064.11	0.377897	0.110782	0.000266777	0.0034419
AT3G28840	240.743	1.27655	0.296749	8.8985e-07	2.7992e-05
AT3G28890	163.347	-1.66299	0.363937	2.17804e-07	8.18333e-06
AT3G28910	355.504	-0.871294	0.401919	0.00185605	0.0162069
AT3G28930	1141.64	-1.64648	0.171095	3.9421e-23	2.14163e-20
AT3G28940	9986.74	-1.2533	0.151583	1.02284e-17	2.8958e-15
AT3G29000	171.392	-1.12263	0.612226	0.00224236	0.0187028
AT3G29034	85.6777	-2.65541	0.600734	1.21072e-07	4.80015e-06
AT3G29180	1136.18	0.547796	0.129329	5.16425e-06	0.000128952
AT3G29230	521.508	0.520425	0.21787	0.00338501	0.0255507
AT3G29250	52.1523	-2.33426	0.698011	2.31321e-05	0.00046201
AT3G29575	1452.46	2.58121	0.34285	1.65767e-15	3.20392e-13
AT3G29590	2301.86	2.63438	0.203052	9.82869e-40	1.79606e-36
AT3G30775	873.438	-2.82119	0.380134	1.03923e-15	2.06828e-13
AT3G42050	7328.17	-0.287929	0.0943102	0.0014677	0.0134529
AT3G42860	130.534	0.872027	0.242373	3.28036e-05	0.000615099
AT3G42960	23.8231	8.48131	2.60654	5.45297e-08	2.36229e-06
AT3G43210	216.277	0.596204	0.198808	0.000510298	0.00584473
AT3G43430	70.0771	-0.714108	0.432965	0.00779772	0.0480509
AT3G43720	1543.5	-0.69514	0.232112	0.000363245	0.00443058
AT3G43920	201.055	0.614948	0.205173	0.000461433	0.00539259
AT3G43980	680.755	-0.467951	0.220139	0.00785175	0.0482802
AT3G44300	511.55	-1.01063	0.485295	0.00152562	0.0138825
AT3G44350	18.4551	-1.45175	1.41543	0.0034389	0.0258702
AT3G44400	236.308	-0.727102	0.291989	0.00129042	0.0121725
AT3G44450	1473.3	-0.572868	0.296512	0.00715155	0.0451912
AT3G44720	1537.12	-0.453891	0.209106	0.00741247	0.0464458
AT3G44990	1507.08	1.08405	0.371626	0.000169006	0.00239408
AT3G45010	1680.59	0.411408	0.18491	0.00764761	0.0474166
AT3G45290	320.785	-0.719799	0.247108	0.000443809	0.00521087
AT3G45310	1699.15	-0.38669	0.127349	0.000906732	0.00926129
AT3G45620	1158.29	-0.341125	0.105669	0.000579432	0.00647785
AT3G45640	4736.95	-0.918679	0.389784	0.00107933	0.0106143
AT3G45680	109.271	1.13457	0.319042	2.54941e-05	0.000501426
AT3G45730	116.868	-1.76027	0.45125	3.29012e-06	8.66773e-05
AT3G45860	1276.31	-2.02215	0.293924	1.73534e-13	2.60315e-11
AT3G45970	494.743	-1.97746	0.705563	9.08395e-05	0.00142098
AT3G46010	4129.92	-0.321521	0.124921	0.00484298	0.0335223
AT3G46090	16.7396	-0.308825	0.567125	0.00330579	0.0250925
AT3G46110	210.626	-0.894434	0.27232	8.20579e-05	0.00130805
AT3G46280	8.56545	-3.61565	1.37679	0.000343832	0.0042375
AT3G46450	1898.7	0.49686	0.182932	0.00156275	0.0141627
AT3G46490	100.162	-0.870767	0.363676	0.00131789	0.0123616
AT3G46510	2058.37	-0.650955	0.13744	3.49384e-07	1.23862e-05
AT3G46690	9.46523	-0.269444	0.498889	0.00707955	0.0448397
AT3G46820	499.99	-1.03435	0.209117	6.0204e-08	2.57481e-06
AT3G46990	150.727	0.598585	0.242848	0.00218821	0.0183885
AT3G47030	29.2867	1.59438	0.533958	0.000124402	0.00185229
AT3G47080	744.993	0.498907	0.129794	3.24096e-05	0.000609987
AT3G47090	110.769	-1.91341	0.39281	4.65713e-08	2.06651e-06
AT3G47250	2897.33	-0.468566	0.11103	6.88457e-06	0.000163771
AT3G47290	1090.11	-0.354736	0.104196	0.000330911	0.00411357
AT3G47480	109.544	-2.03433	0.388828	5.62701e-09	3.14191e-07
AT3G47550	1681.97	-0.572053	0.146614	1.92098e-05	0.000394017
AT3G47570	269.797	-1.24953	0.390267	5.52238e-05	0.000945531
AT3G47590	788.88	0.552899	0.172261	0.000270982	0.00348944
AT3G47670	692.116	-0.388327	0.168387	0.00728698	0.0458322
AT3G47780	136.317	-0.792305	0.279187	0.000488839	0.00563749
AT3G47820	888.444	-0.663512	0.321786	0.00450115	0.0317218
AT3G48080	206.513	-1.74453	0.403185	5.75743e-07	1.92243e-05
AT3G48090	628.115	-0.665881	0.211896	0.00022986	0.00305583
AT3G48140	7314.99	-0.601903	0.111152	1.27655e-08	6.43108e-07
AT3G48280	540.141	0.522129	0.213811	0.00300499	0.0233218
AT3G48310	797.336	-0.423149	0.185736	0.00682974	0.043624
AT3G48350	252.765	0.470634	0.210717	0.0063209	0.0411852
AT3G48410	189.058	0.675609	0.214551	0.000232539	0.003081
AT3G48500	1376.05	0.434797	0.15708	0.00174097	0.0153825
AT3G48510	86.0324	2.19589	0.420419	6.86884e-09	3.70343e-07
AT3G48520	19.032	-0.337455	0.734798	1.29067e-05	0.000279867
AT3G48590	990.668	-0.378693	0.148928	0.0041421	0.0298424
AT3G48640	11.0521	-2.50758	0.870055	0.000144708	0.00210171
AT3G48650	94.6755	-2.23253	0.818249	8.08898e-05	0.00129456
AT3G48670	684.888	0.568845	0.157021	5.75108e-05	0.000980512
AT3G48720	1109.82	-1.48294	0.286838	1.40755e-08	6.96874e-07
AT3G48740	6275.83	-0.66065	0.152039	2.30867e-06	6.38441e-05
AT3G48830	191.428	0.832116	0.24826	8.36677e-05	0.00132844
AT3G48850	36.8127	-2.71785	0.599667	2.63266e-07	9.65676e-06
AT3G48980	196.402	0.438389	0.169625	0.0029005	0.0227391
AT3G48990	5935.58	-0.381073	0.152324	0.00474331	0.0329954
AT3G49110	636.129	-0.868131	0.303855	0.000368575	0.00447579
AT3G49340	54.8803	-3.12776	0.519169	4.85317e-11	4.3943e-09
AT3G49390	1315.04	-0.385702	0.160861	0.00607775	0.0398424
AT3G49490	1923.08	0.346553	0.139752	0.00591415	0.0390382
AT3G49570	185.609	0.98218	0.382162	0.00059907	0.00663831
AT3G49580	397.087	2.19673	0.312059	5.5829e-14	9.12373e-12
AT3G49720	2607.02	-0.581116	0.244004	0.00273513	0.0217308
AT3G49725	353.671	0.331144	0.132282	0.00562661	0.037675
AT3G49750	156.524	0.749693	0.229787	0.000133818	0.00196484
AT3G49760	22.0632	3.4379	0.991116	5.69009e-05	0.000971764
AT3G49780	158.108	-1.30055	0.463895	0.000216628	0.0029244
AT3G50010	42.4943	-1.05854	0.532469	0.00244362	0.0200323
AT3G50040	62.7848	0.602781	0.317231	0.00762746	0.0473355
AT3G50070	360.022	0.427188	0.181948	0.0056482	0.0377944
AT3G50120	79.6559	-1.11749	0.43036	0.000540122	0.00612697
AT3G50140	25.1845	-3.70842	0.693198	4.74357e-09	2.70114e-07
AT3G50260	430.04	-1.51623	1.02662	0.00156991	0.0141956
AT3G50360	1048.67	0.387677	0.171181	0.00810933	0.0494706
AT3G50440	2978.54	0.62133	0.110071	3.41631e-09	2.01974e-07
AT3G50470	153.461	-1.39077	0.624765	0.000638276	0.00697503
AT3G50480	2144.07	-2.64543	0.549953	3.09909e-08	1.42551e-06
AT3G50550	497.762	-0.335769	0.123015	0.00286617	0.0225372
AT3G50560	30.7777	-1.47072	0.593892	0.000579811	0.00647848
AT3G50740	3682.66	-0.977431	0.278032	3.14892e-05	0.000596011
AT3G50760	1070.54	0.972246	0.184948	1.21511e-08	6.16792e-07
AT3G50830	2033.26	-0.316934	0.10999	0.00207776	0.0176001
AT3G50900	219.019	-0.820584	0.316624	0.000799738	0.00839892
AT3G50980	36.6623	4.05601	1.55427	0.000216274	0.00292159
AT3G51160	1516.07	-0.799183	0.208771	1.85885e-05	0.000382052
AT3G51238	86.5686	1.59555	0.512395	6.55e-05	0.00108991
AT3G51240	4142.81	1.59188	0.329379	6.25722e-08	2.65351e-06
AT3G51330	288.781	-2.43296	0.333443	1.07607e-14	1.91417e-12
AT3G51440	200.698	-0.770249	0.326648	0.00173734	0.0153572
AT3G51460	1341.63	-0.296395	0.118837	0.00678017	0.0433625
AT3G51480	236.641	0.715517	0.222345	0.000162702	0.00232443
AT3G51490	14.3483	0.981095	0.736734	0.00768929	0.0476456
AT3G51600	13966.4	-0.515158	0.11932	4.83027e-06	0.000121671
AT3G51650	523.937	0.328962	0.135006	0.0067143	0.0430269
AT3G51660	862.369	-0.931075	0.268395	4.20259e-05	0.000757634
AT3G51810	22.7134	3.60612	1.6357	0.000728804	0.00778825
AT3G51880	2623.48	0.440524	0.162016	0.00177316	0.0156189
AT3G51910	20.8293	-1.43032	0.581312	0.00065069	0.00707766
AT3G51920	2160.35	-0.569782	0.194153	0.000495738	0.00570396
AT3G52130	55.2456	3.60697	0.803085	5.9539e-08	2.5518e-06
AT3G52160	13.6136	0.143259	0.356652	0.00250957	0.0204479
AT3G52170	448.893	0.626639	0.211891	0.000498383	0.00573112
AT3G52360	277.113	-0.793837	0.182592	1.59186e-06	4.63068e-05
AT3G52400	1972.32	-2.52871	1.02717	0.00012507	0.00186086
AT3G52430	497.304	-1.39577	0.313264	4.28585e-07	1.49048e-05
AT3G52450	27.4236	-0.510817	1.61363	0.00398792	0.0290379
AT3G52500	4858.6	-0.587671	0.253563	0.00306092	0.0236736
AT3G52520	33.737	-2.20953	0.553073	2.38738e-06	6.57379e-05
AT3G52560	3728.54	-0.405643	0.120338	0.000266531	0.0034419
AT3G52748	10.2702	-2.04193	0.852013	0.000682655	0.00735373
AT3G52780	43.0126	2.08855	1.22055	0.0022711	0.0188955
AT3G52850	4190.95	0.37161	0.139921	0.00278296	0.0220238
AT3G52890	769.554	0.348861	0.140362	0.0057442	0.0381939
AT3G52900	231.632	0.540797	0.210977	0.00207447	0.0175888
AT3G52905	228.292	0.381475	0.163642	0.00726291	0.0457368
AT3G52910	396.093	0.459837	0.172294	0.00196559	0.0169639
AT3G52990	7127.31	-0.518851	0.139296	5.37221e-05	0.000926131
AT3G53010	40.0255	-0.90045	0.367953	0.00111681	0.010887
AT3G53100	459.908	0.563349	0.21303	0.00149734	0.0136809
AT3G53180	1641.22	-0.380183	0.123847	0.000869546	0.00895428
AT3G53210	148.861	0.484925	0.215336	0.00566762	0.0378487
AT3G53230	895.584	0.875845	0.254967	5.21273e-05	0.000904003
AT3G53340	367.078	-0.350057	0.141117	0.00569478	0.0379373
AT3G53370	326.164	0.631341	0.255792	0.00179706	0.0157741
AT3G53530	354.594	0.44112	0.183152	0.00440228	0.0312184
AT3G53610	1246.03	-0.343344	0.129668	0.00358111	0.0267399
AT3G53668	464.565	-0.523261	0.153665	0.000153084	0.00220584
AT3G53670	535.12	-0.576811	0.141802	9.5771e-06	0.000217279
AT3G53980	3699.1	3.4451	0.61663	9.61969e-10	6.51062e-08
AT3G54150	58.3331	-3.17306	0.704484	8.04031e-08	3.31185e-06
AT3G54260	693.365	0.770425	0.346339	0.00231764	0.0191953
AT3G54340	86.0127	2.5636	0.457334	7.93004e-10	5.55407e-08
AT3G54390	519.028	1.00223	0.218488	4.06536e-07	1.42366e-05
AT3G54640	2547.89	-1.29353	0.112654	8.73283e-32	9.75215e-29
AT3G54690	923.908	-0.421722	0.166521	0.00366275	0.0272584
AT3G54720	420.652	1.19048	0.197072	1.10052e-10	9.14111e-09
AT3G54760	1534.36	0.507854	0.167844	0.000593651	0.00659062
AT3G54810	1695.57	-0.707345	0.407842	0.00653146	0.0422151
AT3G54820	1351.83	0.687201	0.24738	0.000648442	0.00706778
AT3G54830	70.4054	-1.65629	0.451537	1.13826e-05	0.000251155
AT3G54960	1107.91	-0.437098	0.145075	0.000802606	0.00841585
AT3G54970	298.101	0.425805	0.182793	0.00583301	0.0386505
AT3G55120	1858.7	0.773909	0.256235	0.000293848	0.00373366
AT3G55130	1373.71	-0.891056	0.194482	4.48249e-07	1.55349e-05
AT3G55240	793.413	-0.763522	0.242288	0.000177148	0.00248144
AT3G55270	1409.8	-0.325975	0.134189	0.00706158	0.0447917
AT3G55290	466.987	0.901164	0.15436	5.76151e-10	4.13615e-08
AT3G55410	3969.92	-0.407413	0.15754	0.00308683	0.0238372
AT3G55470	513.982	-0.809238	0.206556	8.99804e-06	0.000206237
AT3G55620	1834.45	-0.469545	0.164777	0.00114637	0.0111114
AT3G55740	555.978	-0.317085	0.131248	0.00756458	0.0471052
AT3G55940	206.641	0.841355	0.251039	8.00347e-05	0.00128189
AT3G55950	159.301	-1.42385	0.335541	1.06127e-06	3.2769e-05
AT3G55960	1171.44	-0.500728	0.180845	0.00139584	0.0129299
AT3G56060	746.169	-0.69357	0.234681	0.00042465	0.00501227
AT3G56090	1295.89	-0.492705	0.166771	0.000762141	0.00808182
AT3G56270	275.566	0.720175	0.198937	3.8843e-05	0.00070723
AT3G56275	823.236	4.42877	0.436499	1.32509e-25	8.87854e-23
AT3G56290	1241.72	0.461007	0.142508	0.000353912	0.00433779
AT3G56360	6010.93	-0.586585	0.158348	4.0245e-05	0.000727955
AT3G56408	222.052	0.506318	0.20607	0.00309094	0.0238598
AT3G56590	851.916	-0.469142	0.162508	0.00103577	0.0102562
AT3G56800	8955.51	-0.549421	0.150126	5.46509e-05	0.000937319
AT3G56900	341.176	0.385252	0.156926	0.00516095	0.0352978
AT3G56950	1058.86	-0.423712	0.140665	0.000817423	0.00854891
AT3G56960	182.499	0.501509	0.213263	0.004157	0.0299283
AT3G56970	10.9569	-5.27999	1.48935	8.89259e-06	0.000204519
AT3G57010	293.64	1.65666	0.395294	1.21843e-06	3.72214e-05
AT3G57020	501.729	1.13883	0.244388	2.32397e-07	8.66681e-06
AT3G57040	360.51	0.907262	0.240869	1.44357e-05	0.000306412
AT3G57180	600.614	0.448794	0.164342	0.00183932	0.0160749
AT3G57230	793.685	-0.460826	0.176256	0.00238568	0.0197019
AT3G57240	252.293	-4.23096	0.751462	6.26152e-10	4.46322e-08
AT3G57260	2222.2	-2.89277	0.558801	4.59696e-09	2.6251e-07
AT3G57280	1457.14	-0.59759	0.159265	3.29841e-05	0.000617332
AT3G57330	1684.67	-0.987253	0.280808	2.83958e-05	0.000549327
AT3G57380	38.8181	1.35978	0.596514	0.000962141	0.00968453
AT3G57400	1959.94	-0.497367	0.15739	0.00038003	0.00458763
AT3G57410	1774.67	-0.635304	0.173225	3.88209e-05	0.00070723
AT3G57540	1499.83	0.583599	0.274491	0.00525749	0.0357813
AT3G57550	778.027	-0.817881	0.30497	0.000607991	0.00671865
AT3G57600	152.068	0.543976	0.197688	0.00121538	0.0116114
AT3G57620	8.05486	0.0112331	0.30637	1.31715e-05	0.000284688
AT3G57660	499.908	0.387239	0.139421	0.00207488	0.0175888
AT3G57680	898.312	0.970811	0.248095	6.68515e-06	0.000159595
AT3G57830	213.312	0.841482	0.290076	0.000336484	0.00416739
AT3G57910	188.937	0.596798	0.239884	0.00200507	0.0171916
AT3G57920	89.4822	1.04149	0.279694	1.57773e-05	0.000331737
AT3G58120	306.523	-1.11216	0.389937	0.000263459	0.00340785
AT3G58150	38.3235	1.29381	0.47577	0.000342964	0.00423199
AT3G58270	254.307	0.413354	0.176461	0.00598465	0.0394031
AT3G58430	63.6562	0.709619	0.35131	0.00444195	0.031449
AT3G58620	367.883	-0.63585	0.242811	0.00126564	0.0119834
AT3G58750	1965.14	-0.406749	0.173207	0.00578151	0.0383418
AT3G58760	557.521	-0.395573	0.152245	0.00330992	0.0250925
AT3G58930	195.384	0.588907	0.20308	0.000657283	0.0071224
AT3G59020	2498.7	-0.366014	0.138864	0.00340726	0.0256862
AT3G59040	656.41	0.413668	0.184724	0.00765906	0.0474729
AT3G59310	714.53	-0.612493	0.177394	9.38125e-05	0.00146635
AT3G59360	992.493	-0.419036	0.14326	0.00110421	0.0107851
AT3G59420	306.658	0.369297	0.143445	0.00399653	0.029054
AT3G59510	28.8397	1.48066	0.663175	0.00103537	0.0102562
AT3G59530	260.058	1.07029	0.272561	6.38335e-06	0.000153667
[truncated: 1,309 more rows]

## Sheet: Supplementary Table S6
Supplementary Table S6 Differentially expressed genes between ddc and Col-0 under Low Watering treatment
gene	baseMean	log2FoldChange	lfcSE	pvalue	padj
AT1G01030	50.4564	0.854527	0.434373	0.00223185	0.0289062
AT1G01320	5262.7	0.416182	0.166894	0.00199387	0.0265599
AT1G01370	89.4424	0.733572	0.283752	0.000622297	0.0113407
AT1G01470	19784.5	-0.776698	0.201082	8.48736e-06	0.000406201
AT1G01600	701.875	0.891149	0.218011	2.86615e-06	0.000174056
AT1G01610	2284.32	0.477972	0.174492	0.000711869	0.0125191
AT1G01620	7267.77	0.542686	0.290412	0.00478094	0.049435
AT1G01640	223.092	-0.845135	0.186301	4.10835e-07	3.37069e-05
AT1G01770	419.667	0.421067	0.160509	0.00137427	0.0203269
AT1G01790	2920.47	0.781016	0.269648	0.0002123	0.00494489
AT1G01900	502.173	1.0128	0.239181	1.26342e-06	9.0057e-05
AT1G02065	202.467	0.511823	0.217294	0.00199988	0.0266124
AT1G02205	7452.72	0.361482	0.134998	0.00169974	0.0236738
AT1G02220	166.676	1.44533	0.386873	7.26317e-06	0.000359598
AT1G02460	145.578	0.635193	0.323372	0.0032679	0.037217
AT1G02730	699.005	1.07563	0.336016	5.5874e-05	0.00175325
AT1G02800	279.105	1.02089	0.240859	1.32925e-06	9.37517e-05
AT1G02870	664.847	-0.448152	0.154132	0.00056649	0.0106222
AT1G02910	1442.86	0.338578	0.131626	0.00248346	0.0308721
AT1G02940	36.6623	-0.900422	0.521274	0.00292905	0.034451
AT1G02970	49.3129	0.917107	0.339883	0.000374692	0.00774146
AT1G03130	20605.2	0.82766	0.211546	6.95625e-06	0.000348697
AT1G03160	2292.46	0.57533	0.140985	4.96267e-06	0.000268881
AT1G03380	1606.93	0.331671	0.129526	0.0026443	0.0322335
AT1G03457	59.9637	0.776089	0.334005	0.00113575	0.0175208
AT1G03495	1933.3	-0.659509	0.25436	0.000744347	0.0128984
AT1G03680	16594.3	0.512002	0.151211	9.06312e-05	0.0025695
AT1G03760	331.865	-0.489723	0.220984	0.00297065	0.0347573
AT1G03780	108.7	0.827029	0.232031	2.4395e-05	0.000934026
AT1G03940	2563.62	-0.750509	0.308675	0.000918744	0.0151003
AT1G03970	1272.95	-0.425169	0.136652	0.000330838	0.00700018
AT1G04020	126.217	0.871924	0.309342	0.000251042	0.00556199
AT1G04240	1436.69	-0.984933	0.189469	1.21242e-08	1.45064e-06
AT1G04250	531.515	-0.849494	0.208626	3.12887e-06	0.000186075
AT1G04425	69.5749	1.95621	0.332399	2.42106e-10	4.63482e-08
AT1G04520	216.452	0.713037	0.274348	0.000585888	0.0109176
AT1G04530	994.318	0.583529	0.203867	0.000366548	0.00761154
AT1G04730	81.6832	0.579429	0.271428	0.00268518	0.0325269
AT1G04800	1568.69	1.77897	0.25401	9.5911e-14	3.1605e-11
AT1G05030	387.875	-0.881061	0.156109	1.22938e-09	1.97695e-07
AT1G05060	976.911	-0.375507	0.145496	0.00202367	0.0267988
AT1G05440	37.8204	0.978255	0.423736	0.000934495	0.0153216
AT1G05570	1418.44	0.511608	0.19552	0.00100714	0.0161569
AT1G05630	543.907	0.537714	0.28312	0.0046374	0.0484819
AT1G05730	67.3038	-0.864882	0.336636	0.000552928	0.0104165
AT1G06080	257.624	2.35135	0.387892	4.20846e-11	9.39935e-09
AT1G06100	95.451	1.09716	0.538526	0.00128573	0.0192869
AT1G06290	1844.84	0.312672	0.116833	0.0021808	0.0284641
AT1G06680	129736	0.804749	0.240897	5.53275e-05	0.0017459
AT1G07280	6525.24	0.392097	0.160514	0.00248118	0.0308628
AT1G07320	8035.76	0.557143	0.228376	0.00142953	0.0209744
AT1G07370	341.269	0.849697	0.250702	4.23032e-05	0.00143154
AT1G07390	140.496	-0.844806	0.253763	5.59935e-05	0.00175325
AT1G07610	178.796	0.945452	0.305329	0.000102053	0.00281781
AT1G07720	2877.2	-0.51614	0.25815	0.00431896	0.0461049
AT1G07880	103.761	0.667649	0.293195	0.00150189	0.0216102
AT1G07980	560.157	-0.409004	0.148077	0.000997753	0.0160704
AT1G07985	61.444	-2.18896	0.730338	2.4016e-05	0.000921269
AT1G08060	355.749	0.441749	0.198619	0.00359092	0.0400339
AT1G08260	180.011	0.537391	0.21355	0.00119713	0.0182526
AT1G08380	78994.9	0.727697	0.199806	2.10157e-05	0.00083497
AT1G08520	5079.8	0.621032	0.147181	2.06695e-06	0.000133413
AT1G08540	2117.49	0.477257	0.172113	0.000699772	0.0123495
AT1G08550	2700.49	0.503881	0.199836	0.00133104	0.019804
AT1G08560	406.595	0.704766	0.180032	7.36563e-06	0.000363775
AT1G08630	528.279	-1.13351	0.359125	7.11678e-05	0.00212879
AT1G08810	198.191	0.8813	0.30825	0.000249725	0.00554664
AT1G08920	799.106	-0.733087	0.23519	0.000132562	0.00348772
AT1G08940	234.786	-0.681428	0.319702	0.00203264	0.0268626
AT1G09140	2705.02	-0.451083	0.20956	0.00401017	0.0437139
AT1G09180	97.5755	-0.684368	0.313689	0.00179904	0.0247011
AT1G09200	1709.67	0.661495	0.206263	0.000111223	0.0030253
AT1G09340	15459	0.587973	0.274854	0.00249767	0.0309562
AT1G09480	116.277	-0.760737	0.242177	0.00012103	0.0032568
AT1G09500	483.509	-1.69466	0.453304	5.90272e-06	0.000310604
AT1G09750	5034.51	1.23653	0.418544	9.22063e-05	0.00260681
AT1G09850	1590.82	-0.449413	0.150337	0.00043749	0.00866403
AT1G09932	132.369	1.73282	0.566634	8.81688e-05	0.00251387
AT1G09950	94.7049	-2.22689	0.751549	7.80436e-05	0.00228681
AT1G10040	94.9606	-0.669884	0.314945	0.00206527	0.0272581
AT1G10070	1239.18	-0.777091	0.37052	0.00170066	0.0236738
AT1G10360	1100.14	0.514395	0.243674	0.00324295	0.0370589
AT1G10660	1106.69	-0.447945	0.125553	6.13282e-05	0.00189364
AT1G10850	432.343	0.771253	0.258102	0.000175155	0.00430563
AT1G10865	636.649	-0.653656	0.135776	1.42326e-07	1.34948e-05
AT1G10960	5708.35	0.505573	0.233141	0.00268778	0.0325269
AT1G11170	338.71	-0.658669	0.293086	0.0016129	0.0228316
AT1G11175	883.876	-0.460233	0.173973	0.00114203	0.0175908
AT1G11270	179.497	-0.501285	0.208023	0.00180337	0.0247438
AT1G11340	50.2295	1.0065	0.430304	0.000839257	0.0141289
AT1G11350	960.493	0.642839	0.200541	0.000117997	0.00318369
AT1G11475	1202.25	-0.413907	0.186173	0.00400551	0.0436868
AT1G11600	612.112	0.66514	0.217402	0.000177966	0.00435194
AT1G11840	16997.1	-0.683334	0.115104	3.62108e-10	6.67774e-08
AT1G11850	425.279	1.28441	0.23724	3.17249e-09	4.52271e-07
AT1G11860	28760.9	0.802875	0.201236	4.68167e-06	0.000257825
AT1G11890	1179.82	-0.325687	0.108602	0.000856154	0.0142818
AT1G12330	613.639	0.697494	0.161851	1.43332e-06	9.97865e-05
AT1G12570	1031.64	0.606258	0.180315	7.43462e-05	0.0021977
AT1G12730	261.079	-0.729873	0.185108	6.125e-06	0.00031896
AT1G12820	1660.27	0.371603	0.159455	0.00371837	0.0411144
AT1G12900	29815.2	0.610352	0.251723	0.00122234	0.018591
AT1G12950	42.0828	-1.46843	0.464247	6.59653e-05	0.00200297
AT1G13080	383.409	0.7788	0.30254	0.000585649	0.0109176
AT1G13470	703.125	1.68298	0.315547	4.39748e-09	5.97255e-07
AT1G13690	821.893	-0.451196	0.147446	0.000335862	0.00707689
AT1G13750	414.268	0.466624	0.205027	0.00276327	0.0331311
AT1G13810	333.824	-0.56355	0.165751	7.12811e-05	0.00212901
AT1G14250	338.363	-0.237884	0.465453	0.00328149	0.0373393
AT1G14300	449.527	-0.406421	0.172584	0.00317203	0.0364556
AT1G14345	2202.53	0.796281	0.183657	1.07727e-06	7.90301e-05
AT1G14430	145.382	0.821084	0.246974	6.80875e-05	0.00205499
AT1G14440	346.632	0.612319	0.165652	2.18947e-05	0.000861262
AT1G14520	741.914	-1.76413	0.264107	9.8978e-13	2.92582e-10
AT1G14720	2368.68	-0.647611	0.186995	4.44289e-05	0.00148104
AT1G14880	2483.59	1.48795	0.407199	7.62769e-06	0.000372146
AT1G15140	3453.94	0.642791	0.175413	2.24138e-05	0.000876538
AT1G15310	319.216	-0.497176	0.223047	0.00283662	0.033719
AT1G15420	517.358	-0.491121	0.165917	0.000416189	0.00833248
AT1G15480	447.011	-0.368047	0.161132	0.00453067	0.0476313
AT1G15580	61.2692	-1.03826	0.453663	0.000837269	0.0141199
AT1G15660	279.313	0.626813	0.179933	4.55292e-05	0.00150662
AT1G15690	24269.3	0.455138	0.193411	0.00253674	0.031302
AT1G15820	116568	1.20315	0.22699	6.49771e-09	8.37247e-07
AT1G15830	102.257	1.38365	0.36277	6.31549e-06	0.000326671
AT1G16080	3583.88	0.493007	0.157156	0.000230687	0.00523477
AT1G16400	230.698	0.646573	0.229148	0.000442469	0.00871596
AT1G16660	114.813	11.2497	2.79881	9.58571e-18	4.48099e-15
AT1G16720	3017.28	0.620241	0.146208	2.27783e-06	0.000143983
AT1G16730	333.725	-0.752078	0.226968	6.58047e-05	0.00200112
AT1G16850	2849.11	-1.52984	0.246874	2.62125e-11	6.34816e-09
AT1G17020	351.383	-1.46154	0.434617	2.95553e-05	0.00108808
AT1G17140	790.29	0.677061	0.146251	3.63971e-07	3.03576e-05
AT1G17275	9.94597	8.0269	2.76166	2.15729e-07	1.95332e-05
AT1G17277	13.397	7.31099	2.75438	2.72425e-06	0.000167981
AT1G17510	645.763	-0.387821	0.134613	0.000790039	0.0135709
AT1G18250	771.125	0.904267	0.24553	1.28027e-05	0.000567167
AT1G18370	160.965	1.03084	0.27496	9.07762e-06	0.000429339
AT1G18400	140.485	-0.829434	0.500565	0.00332336	0.0376143
AT1G18620	531.271	0.748247	0.328065	0.00124021	0.0187721
AT1G18650	923.396	0.515975	0.167105	0.000251522	0.00556199
AT1G18745	200.538	-0.588755	0.253466	0.00162543	0.0229766
AT1G18800	784.496	-0.446294	0.198415	0.00332057	0.0376038
AT1G18810	127.504	0.712763	0.403804	0.00372167	0.0411267
AT1G18840	993.469	-0.592895	0.175142	7.15201e-05	0.00213297
AT1G19100	278.257	0.490985	0.164654	0.000371126	0.00769072
AT1G19140	713.08	-0.397208	0.144371	0.001078	0.0169156
AT1G19150	4694.61	0.671204	0.205628	8.14726e-05	0.00235638
AT1G19180	550.33	-1.65628	0.461389	1.14618e-05	0.000516576
AT1G19570	23183.8	-0.797984	0.102507	5.84023e-16	2.39581e-13
AT1G19630	397.901	-0.561306	0.232059	0.0014259	0.0209365
AT1G19910	8552.95	-0.442139	0.132142	0.000132166	0.00348186
AT1G19950	332.07	0.618414	0.212059	0.000307549	0.00662598
AT1G19990	96.2648	0.514126	0.262756	0.00469945	0.0488689
AT1G20010	7800.53	0.653656	0.272146	0.00109394	0.0170858
AT1G20225	2048.19	-0.432286	0.121754	6.82046e-05	0.00205544
AT1G20340	84585.2	0.763184	0.201253	1.14131e-05	0.000515537
AT1G20390	88.3222	0.952327	0.420541	0.00093088	0.0152748
AT1G20440	30649.2	-0.807623	0.211184	8.99997e-06	0.000426671
AT1G20450	35228.5	-0.651629	0.246716	0.000533167	0.0101201
AT1G20490	165.776	-1.00914	0.280859	1.78327e-05	0.000739214
AT1G20515	38.5718	-0.820816	0.524485	0.00419422	0.0451328
AT1G20610	114.513	0.566038	0.208959	0.000669841	0.0119472
AT1G20640	688.39	0.455187	0.172157	0.0011679	0.017907
AT1G21080	1720.89	-0.336667	0.140205	0.00402021	0.0437891
AT1G21370	452.907	-0.420001	0.131623	0.000254225	0.00561558
AT1G21500	4311.7	1.20891	0.269665	3.60646e-07	3.02056e-05
AT1G21540	195.858	0.852098	0.299051	0.000246943	0.00551535
AT1G21550	305.244	-0.646929	0.283027	0.00147245	0.0213087
AT1G21580	1196.2	0.611023	0.161804	1.60412e-05	0.000687241
AT1G21640	2234.73	0.59506	0.161035	2.1449e-05	0.000848715
AT1G21750	5380.55	-0.375866	0.117531	0.000313365	0.00672298
AT1G22065	43.9839	-1.48134	0.388739	6.36568e-06	0.000326791
AT1G22180	580.611	-0.507085	0.172055	0.000391823	0.00798787
AT1G22330	115.71	0.757804	0.499498	0.00456494	0.0478914
AT1G22550	113.278	-1.21296	0.299893	2.7252e-06	0.000167981
AT1G22570	1413.85	-0.590777	0.258289	0.00180733	0.0247812
AT1G22690	641.8	1.09888	0.268085	2.27172e-06	0.000143983
AT1G22770	6115.79	0.2886	0.113737	0.00388941	0.0425591
AT1G23020	527.255	0.479474	0.203501	0.00223785	0.0289466
AT1G23090	851.089	1.28958	0.26422	5.37394e-08	5.65558e-06
AT1G23120	62.8007	-0.948982	0.337844	0.000260054	0.00573174
AT1G23205	145.008	0.972188	0.246536	4.82011e-06	0.000264724
AT1G23310	42932.1	0.417236	0.140533	0.000487049	0.00937756
AT1G23790	55.6602	1.23026	0.343359	1.71744e-05	0.000719682
AT1G23800	555.826	-0.957766	0.172085	1.71467e-09	2.66524e-07
AT1G23850	74.729	-0.901322	0.35848	0.000570921	0.0106754
AT1G23970	577.865	-0.339436	0.129675	0.002287	0.0293932
AT1G24100	2269.34	0.574311	0.151687	1.67782e-05	0.000705564
AT1G24380	9.3231	3.3584	1.2035	0.000272257	0.00594206
AT1G24610	866.667	0.346554	0.133443	0.00222738	0.0289062
AT1G24735	76.5183	-0.636047	0.331426	0.0034667	0.0388646
AT1G24881	134.263	-0.00771382	0.216035	0.00227069	0.029221
AT1G25260	803.069	-0.404451	0.118947	0.000123681	0.00332367
AT1G25430	336.485	1.84745	0.179853	5.35153e-26	4.13735e-23
AT1G26150	2173.01	0.76251	0.144774	1.15195e-08	1.3949e-06
AT1G26330	35.8365	0.855328	0.485117	0.00294351	0.0345604
AT1G26540	87.8042	1.65814	0.2949	8.47159e-10	1.40733e-07
AT1G26558	231.654	3.85764	0.329229	3.9463e-33	4.66615e-30
AT1G26560	435.341	-0.775396	0.175046	7.0148e-07	5.36138e-05
AT1G26770	1344.1	0.545347	0.225249	0.00147448	0.0213227
AT1G27020	1923.74	0.728612	0.298223	0.000939123	0.0153839
AT1G27030	2687.44	-0.610145	0.145628	2.92514e-06	0.000176043
AT1G27130	4877.44	-0.370413	0.146748	0.00251843	0.0311678
AT1G27300	868.976	-0.47372	0.200376	0.00229388	0.029444
AT1G27750	853.657	0.450937	0.179143	0.00164648	0.0231808
AT1G27880	46.5457	0.772392	0.405131	0.00274345	0.0330216
AT1G28370	600.779	-1.55688	0.700457	0.000704637	0.0124245
AT1G29650	23.9238	8.70728	2.79718	1.56679e-08	1.84176e-06
AT1G29910	129282	0.792465	0.218373	2.0025e-05	0.00080982
AT1G29920	79395.5	1.42477	0.233045	4.7645e-11	1.04817e-08
AT1G29930	639175	1.02216	0.236758	8.8761e-07	6.6574e-05
AT1G30100	27.5871	-1.10262	0.947615	0.00450285	0.0474381
AT1G30160	250.501	-0.620101	0.204669	0.000222036	0.00509491
AT1G30190	289.456	-2.60535	0.489051	1.96756e-09	2.99316e-07
AT1G30220	284.071	-1.64107	0.421127	3.99054e-06	0.000225955
AT1G30380	47245.2	0.842657	0.210852	4.41304e-06	0.000245724
AT1G30410	271.296	0.462797	0.194348	0.00216918	0.0283503
AT1G30420	150.946	0.576006	0.275072	0.00293481	0.0344785
AT1G30500	1129.74	-0.451932	0.215861	0.0043345	0.0462462
AT1G30520	398.106	0.883048	0.295197	0.000152872	0.00390455
AT1G30600	325.994	0.600294	0.208146	0.000358266	0.00747303
AT1G30820	1112.73	-0.595766	0.29019	0.00295898	0.0346723
AT1G30880	2683.31	-0.457835	0.180827	0.00149117	0.0215021
AT1G31330	80901.7	1.0407	0.2309	3.7621e-07	3.12487e-05
AT1G31570	55.666	6.33776	1.07074	2.86593e-09	4.11485e-07
AT1G31690	1626.5	1.3056	0.943211	0.00247194	0.0307859
AT1G31750	194.253	-1.31614	0.473149	0.000193752	0.00461447
AT1G31810	571.357	0.425322	0.12992	0.000195603	0.00464543
AT1G32060	28582.5	0.535595	0.242315	0.00258353	0.031743
AT1G32080	8828.43	0.592433	0.218449	0.000606856	0.0111503
AT1G32200	1276.45	0.4962	0.166955	0.000384741	0.00789151
AT1G32240	129.871	0.654883	0.219941	0.000242441	0.00543896
AT1G32350	73.1963	-1.20481	0.996103	0.00305146	0.0354423
AT1G32440	1113	0.791392	0.127634	4.79736e-11	1.04817e-08
AT1G32540	290.277	0.526961	0.188728	0.000567324	0.0106279
AT1G32690	91.8805	-0.808729	0.31601	0.000603351	0.0111383
AT1G32750	794	0.438612	0.183229	0.00240633	0.0303447
AT1G32830	5.36283	0.0803741	0.238078	0.000595344	0.0110441
AT1G32900	5378.66	-0.88693	0.251091	2.75737e-05	0.00102641
AT1G33102	150.258	-0.816198	0.221007	1.65841e-05	0.000700332
AT1G33140	11040.5	-0.347861	0.140406	0.00297289	0.0347633
AT1G33490	1202.33	-0.388488	0.143746	0.00134897	0.0200411
AT1G33570	10.2211	6.39893	2.79	4.34997e-05	0.00145247
AT1G33580	11.3998	6.61337	2.71426	1.62334e-05	0.000692798
AT1G33811	971.854	1.3608	0.157932	3.94588e-19	1.98291e-16
AT1G33840	144.353	8.91821	1.28271	1.59553e-14	5.81653e-12
AT1G34310	7.34379	5.82204	2.48014	3.18431e-05	0.00114833
AT1G35190	845.249	-0.808792	0.180092	5.54367e-07	4.26948e-05
AT1G35310	283.865	-0.489217	0.220748	0.0029666	0.0347301
AT1G35516	1039.69	-0.455845	0.144082	0.000238717	0.0053674
AT1G35560	547.967	0.467941	0.1789	0.00116369	0.0178696
AT1G35710	1576.9	1.48043	0.306645	7.70984e-08	7.67206e-06
AT1G35720	28004.7	-0.700902	0.251411	0.000364455	0.00759104
AT1G35730	9.56265	1.63481	1.04625	0.00301294	0.035109
AT1G36185	423.96	9.55526	0.855806	8.05845e-28	7.04274e-25
AT1G36675	14.4939	4.775	1.55943	6.67294e-05	0.00201704
AT1G36680	38.4706	6.52179	1.39951	5.97073e-08	6.21853e-06
AT1G36920	7.54815	2.40234	1.13231	0.00132648	0.019773
AT1G36975	12.113	6.81109	2.65063	4.86154e-06	0.000265548
AT1G37110	11.1151	6.93322	2.63676	2.89197e-06	0.000175095
AT1G38131	497.511	0.614101	0.174176	4.16893e-05	0.00141315
AT1G42970	66796.1	0.434675	0.199526	0.00410709	0.0444331
AT1G43670	8252.63	0.560619	0.19902	0.000479927	0.00926706
AT1G43700	2154.66	-0.318082	0.1265	0.00334435	0.0378092
AT1G44000	895.998	0.493367	0.225443	0.00304941	0.0354423
AT1G44110	177.583	0.634113	0.228223	0.000444843	0.00874931
AT1G44350	359.779	-1.12255	0.292821	6.40543e-06	0.000326791
AT1G44446	2717.48	0.401601	0.159041	0.00194485	0.0260797
AT1G44900	271.88	0.714356	0.205715	3.87003e-05	0.00133433
AT1G44920	2945.16	0.570185	0.140348	5.72691e-06	0.000302938
AT1G44970	90.4893	1.59665	0.636161	0.000394747	0.00803118
AT1G45035	10.6545	6.6317	2.56265	3.62588e-06	0.00021004
AT1G45163	350.123	-0.859617	0.224743	8.3683e-06	0.000401459
AT1G45233	239.992	-0.545725	0.158328	6.54503e-05	0.00199336
AT1G45474	5725.82	0.658248	0.180805	2.50274e-05	0.000956417
AT1G46554	631.77	-0.684456	0.192812	3.1005e-05	0.00112904
AT1G46768	384.701	-1.02575	0.231099	4.75515e-07	3.76312e-05
AT1G47265	58.4525	4.73337	0.567587	7.56192e-18	3.6191e-15
AT1G47360	20.9837	8.64073	2.65235	4.91382e-10	8.66426e-08
AT1G47650	40.0425	9.76229	2.71301	3.01486e-13	9.32334e-11
AT1G48090	2372.01	0.578202	0.217355	0.000734781	0.0127988
AT1G48370	782.918	-0.667796	0.224441	0.000236017	0.00533053
AT1G48400	16.6862	-1.14816	0.659733	0.00245767	0.0306842
AT1G48480	1313.05	0.904294	0.27152	4.57524e-05	0.00150922
AT1G48580	17.2798	-2.12487	0.646136	4.76937e-05	0.00155379
AT1G48590	13.065	-1.30485	0.821126	0.00291582	0.0343538
AT1G48610	323.31	0.478925	0.220992	0.00349945	0.0391444
AT1G48620	2214.61	0.358769	0.154791	0.00458618	0.0480891
AT1G48680	23.5388	8.88371	2.67332	1.23939e-10	2.56762e-08
AT1G49130	176.447	0.708406	0.378185	0.00317498	0.0364687
AT1G49200	133.428	-0.836415	0.537418	0.00342473	0.038482
AT1G49340	1343.41	0.590619	0.177639	8.82958e-05	0.00251393
AT1G49580	422.593	0.587498	0.162146	3.06113e-05	0.00111876
AT1G49730	330.394	0.660017	0.215979	0.000184993	0.00446941
AT1G49750	7498.24	0.818743	0.268705	0.000129773	0.00343685
AT1G49790	10.5566	-1.83345	0.808383	0.000830929	0.0140475
AT1G50010	8899	0.562424	0.251055	0.00194422	0.0260797
AT1G50240	151.646	1.24126	0.282381	5.43292e-07	4.20027e-05
AT1G50250	9212.59	0.424223	0.139844	0.000441281	0.00871543
AT1G50320	4691.23	0.38772	0.173433	0.00454873	0.0477815
AT1G50400	29.4007	-1.85195	0.528764	2.11366e-05	0.000838
AT1G50630	307.86	-0.586818	0.192825	0.000229955	0.00522929
AT1G50920	3441.34	-0.244272	0.0866762	0.00199161	0.0265474
AT1G51070	1208.07	0.635317	0.160147	6.39395e-06	0.000326791
AT1G51200	14411.2	-0.435055	0.168011	0.00159756	0.0226624
AT1G51270	243.161	0.665966	0.273239	0.00103414	0.0164067
AT1G51380	78.3487	-0.901025	0.275302	6.99301e-05	0.00209899
AT1G51400	10192.6	1.05319	0.25622	2.07742e-06	0.000133413
AT1G51460	245.719	0.549071	0.227965	0.00147704	0.0213443
AT1G52000	1483.77	-2.12168	0.23813	2.7585e-20	1.49861e-17
AT1G52220	6099.68	0.668195	0.172816	9.77296e-06	0.000455792
AT1G52230	23787.7	0.927722	0.251208	1.31059e-05	0.00057646
AT1G52510	3685.85	0.505288	0.195395	0.00101716	0.0162337
AT1G52690	984.04	-0.123837	0.271933	0.000231957	0.00525064
AT1G53030	477.147	-0.423975	0.199072	0.00462708	0.0484674
AT1G53140	109.285	1.0659	0.267163	3.69342e-06	0.000211514
AT1G53230	3641.77	0.542146	0.173669	0.000190933	0.00457443
AT1G53300	729.416	0.449267	0.220952	0.00463769	0.0484819
AT1G53480	682.154	6.44177	0.30996	1.02166e-96	5.13412e-93
AT1G53490	67.92	2.31087	0.309007	3.9536e-15	1.49946e-12
AT1G53520	454.462	0.707641	0.280821	0.000738842	0.0128584
AT1G53560	624.655	0.419978	0.173934	0.00244666	0.0305847
AT1G53580	2904.83	-0.398527	0.150077	0.00155098	0.0221738
AT1G53810	316.357	9.4923	0.979652	8.59892e-21	5.08373e-18
AT1G53870	291.275	0.769626	0.340244	0.00128143	0.0192511
AT1G53890	318.445	0.786724	0.350866	0.00132309	0.0197441
AT1G54010	168.538	0.962288	0.618574	0.00251966	0.0311678
AT1G54040	2071.51	-0.783852	0.187622	2.31198e-06	0.000145229
AT1G54120	28.8358	-1.29084	0.680905	0.00144814	0.0211395
AT1G54160	395.112	-0.609303	0.269821	0.00182301	0.0249451
AT1G54200	230.892	-0.449357	0.188184	0.00233651	0.0298578
AT1G54350	2449.02	0.519139	0.159981	0.000157328	0.00398778
AT1G54385	149.74	0.915218	0.229591	4.08637e-06	0.000229442
AT1G54780	13335.5	0.609957	0.150312	5.15455e-06	0.000274832
AT1G54820	528.765	0.973003	0.307249	7.84508e-05	0.00229206
AT1G55260	1455.67	0.406862	0.138741	0.000624813	0.0113659
AT1G55320	299.347	-0.71932	0.236851	0.000177038	0.00433451
AT1G55325	975.162	0.344436	0.145961	0.00430647	0.0460204
AT1G55350	1386.92	0.648589	0.183351	3.52075e-05	0.00123262
AT1G55490	6887.2	0.408991	0.15478	0.00136113	0.0201634
AT1G55535	379.041	-0.423583	0.184102	0.00319447	0.0366298
AT1G55670	60651.1	0.940707	0.209225	4.30172e-07	3.51499e-05
AT1G55910	672.941	0.641871	0.184131	4.49364e-05	0.00149547
AT1G56090	279.234	-1.09734	0.302611	1.28664e-05	0.000567167
AT1G56120	284.208	0.752556	0.224927	5.89097e-05	0.00183021
AT1G56170	614.523	-0.544241	0.259049	0.00298542	0.0348693
AT1G56190	9184.42	0.65351	0.205203	0.000135934	0.0035532
AT1G56280	19148.1	-0.430435	0.117919	4.87186e-05	0.00157951
AT1G56710	116.12	2.27702	0.335553	4.84333e-13	1.47509e-10
AT1G57590	1675.5	-0.667417	0.271718	0.000948545	0.0154637
AT1G57620	491.237	-0.962673	0.165366	3.83594e-10	6.94651e-08
AT1G57820	554.73	0.682667	0.265928	0.00069437	0.0122974
AT1G58270	1400.63	-0.908581	0.170923	7.63391e-09	9.531e-07
AT1G58290	4106.71	0.670733	0.327961	0.00241742	0.0303893
AT1G58561	438.072	3.52706	0.314273	1.64256e-30	1.65085e-27
AT1G58590	162.364	-0.91299	0.24302	1.03673e-05	0.000478643
AT1G58684	17.6255	0.0190559	0.217152	0.00320525	0.0366906
AT1G59770	95.8352	10.9167	2.77758	8.95328e-17	3.82914e-14
AT1G60110	22.7018	2.51364	0.693652	1.91697e-05	0.000784787
AT1G60190	913.643	-0.643162	0.325024	0.00290858	0.0342905
AT1G60590	366.392	0.731694	0.287369	0.000666435	0.011897
AT1G60710	3281.19	-0.359964	0.145132	0.00282278	0.0336141
AT1G60960	457.015	0.545947	0.206173	0.00081996	0.0139324
AT1G60970	21.0883	-0.137377	0.283619	0.00193395	0.0260203
AT1G61260	491.931	-0.732539	0.278524	0.000540957	0.0102293
AT1G61340	140.757	-0.769416	0.509541	0.0047795	0.049435
AT1G61510	5.42744	0.13695	0.283818	0.00197849	0.0264425
AT1G61520	181527	0.60753	0.192336	0.000151745	0.00388563
AT1G61570	1028.18	-0.309628	0.119897	0.00290003	0.0342178
AT1G61620	1379.74	-0.320513	0.121024	0.0022307	0.0289062
AT1G61890	1585.45	-0.868726	0.348105	0.000616716	0.0112902
AT1G61920	9.0961	2.50827	0.873789	0.000194321	0.00462254
AT1G62380	4671.48	0.459068	0.17999	0.00146019	0.021232
AT1G62520	110.903	0.571135	0.286689	0.00354088	0.0395418
AT1G62540	816.767	-0.420306	0.187355	0.00363909	0.0404803
AT1G62710	1939.49	-0.69192	0.194102	3.26019e-05	0.00116607
AT1G62760	15.4256	-1.34515	0.952429	0.0040657	0.0440327
AT1G62770	151.391	-1.94142	0.290157	1.0163e-12	2.96068e-10
AT1G62810	2104.67	-0.527365	0.183218	0.000458574	0.00894931
AT1G63020	317.554	1.16724	0.282281	1.84526e-06	0.0001228
AT1G63100	64.6402	0.797166	0.336466	0.000982064	0.0158813
AT1G63480	496.01	0.531921	0.200837	0.000845772	0.0141688
AT1G63540	6.2516	6.58708	2.68987	1.45626e-05	0.000632232
AT1G63710	309.433	0.892755	0.19809	4.42484e-07	3.58644e-05
AT1G63980	2247.71	-0.399792	0.162066	0.00229321	0.029444
AT1G64600	302.772	-0.397665	0.168474	0.00320946	0.0367179
AT1G64670	518.592	0.465204	0.152316	0.000335872	0.00707689
AT1G64720	23187.7	0.644017	0.207458	0.000165177	0.00412243
AT1G64780	1282.65	0.620657	0.194776	0.000133101	0.00348987
AT1G65010	755.079	0.79129	0.201059	6.00333e-06	0.000314967
AT1G65470	134.612	0.619787	0.292692	0.00239238	0.0302448
AT1G65590	529.771	0.803663	0.214875	1.2848e-05	0.000567167
AT1G65710	79.4925	0.679169	0.355757	0.00316906	0.0364423
AT1G65720	3470.86	-0.462509	0.142245	0.000165299	0.00412243
AT1G65820	4085.78	-0.368047	0.131273	0.0011054	0.0171846
AT1G65890	181.93	-0.953537	0.222881	1.15605e-06	8.32897e-05
AT1G66100	402.241	0.153071	0.30193	0.000866373	0.0143934
AT1G66200	9901.24	0.594825	0.195143	0.000220009	0.00506248
AT1G66240	3720.82	-0.375506	0.133839	0.00111222	0.017224
AT1G66410	8733.21	-0.332862	0.133479	0.00299692	0.0349833
AT1G66500	319.103	-0.789784	0.425774	0.00266023	0.0323509
AT1G66970	5943.1	0.50144	0.255794	0.00463811	0.0484819
AT1G67090	192594	0.934979	0.262631	2.00632e-05	0.00080982
AT1G67105	1124.03	3.62577	0.60337	1.71269e-11	4.41368e-09
AT1G67230	848.529	0.454177	0.210239	0.00375514	0.0414736
AT1G67265	91.7475	-1.93199	0.314651	3.86864e-11	8.81697e-09
AT1G67330	154.259	1.07448	0.262989	2.43155e-06	0.000151791
AT1G67340	1165.69	-0.838743	0.165773	2.99383e-08	3.32131e-06
AT1G67365	423.611	-0.805893	0.206005	6.32183e-06	0.000326671
AT1G67740	20634.9	0.975718	0.232428	1.43772e-06	9.97865e-05
AT1G67840	2345.59	0.335078	0.133142	0.00293264	0.0344731
AT1G67850	470.429	-0.692581	0.24264	0.000311392	0.00669578
AT1G67856	67.8131	-1.37692	0.471131	0.000125372	0.00333865
AT1G67920	276.421	-1.03436	0.443579	0.000631612	0.0114482
AT1G68470	449.771	-0.406777	0.186847	0.00455955	0.0478597
AT1G68500	216.971	-1.1976	0.294663	1.93088e-06	0.000126036
AT1G68552	269.145	-0.575143	0.153822	2.22603e-05	0.00087223
AT1G68560	5687.02	0.512771	0.190905	0.00082396	0.0139855
AT1G68585	556.81	0.660799	0.250636	0.000596957	0.0110594
AT1G68890	818.826	0.529556	0.182455	0.000396682	0.00805425
AT1G69080	201.564	0.473481	0.212721	0.00311518	0.0359874
AT1G69640	1570.43	-0.456665	0.158587	0.000591042	0.0109903
AT1G69770	244.37	-0.630365	0.18092	4.6323e-05	0.00151899
AT1G69790	157.891	-0.70885	0.369261	0.00287015	0.0340371
AT1G69840	2030.49	-0.570333	0.161369	4.30241e-05	0.0014462
AT1G70010	27.8052	9.43599	2.8081	3.10615e-10	5.83521e-08
AT1G70070	1151.83	0.37853	0.156407	0.00308664	0.03574
AT1G70560	364.25	0.869582	0.188652	2.86119e-07	2.48973e-05
AT1G70800	416.448	-0.918497	0.219094	1.76938e-06	0.000118951
AT1G70820	5850.93	0.532665	0.251312	0.00310898	0.0359698
AT1G70890	4007.33	-0.565875	0.224774	0.0010597	0.016733
AT1G71050	509.55	-0.849939	0.196968	1.13502e-06	8.22008e-05
AT1G71260	1156.12	-0.532312	0.167295	0.000170569	0.00423284
AT1G71340	1316.84	-0.334928	0.12724	0.00208554	0.0274468
AT1G71360	432.68	-0.562449	0.165857	7.6692e-05	0.00225708
AT1G71920	212.259	5.71889	0.438527	5.01172e-39	7.74928e-36
AT1G72120	438.249	-0.63494	0.190644	7.59637e-05	0.00223892
AT1G72140	10.0897	-0.21798	0.415551	0.00262681	0.0321177
AT1G72250	121.615	0.768441	0.228827	5.59967e-05	0.00175325
AT1G72260	122.089	-1.09832	0.340351	6.00037e-05	0.00185845
AT1G72610	20272.3	0.985925	0.377578	0.00035226	0.00738349
AT1G72670	127.181	0.767458	0.225151	4.71302e-05	0.00153793
AT1G72680	504.654	-0.426886	0.155583	0.000992958	0.0160138
AT1G72830	522.963	-0.543473	0.200496	0.000674437	0.0120122
AT1G72970	1760.95	0.731842	0.137197	8.25437e-09	1.0242e-06
AT1G73040	680.857	-0.699714	0.235397	0.00022333	0.00510711
AT1G73600	18354.1	0.801678	0.318636	0.000604627	0.0111399
AT1G73620	179.366	1.33255	0.340703	3.39942e-06	0.000198558
AT1G73655	5142.97	0.4805	0.188714	0.00135732	0.0201396
AT1G73810	426.708	-0.779851	0.36313	0.00162202	0.0229446
AT1G73870	244.834	1.14524	0.353451	5.75622e-05	0.00179667
AT1G74040	1179.21	0.31794	0.121396	0.00249765	0.0309562
AT1G74070	1117.69	0.682956	0.267727	0.000837316	0.0141199
AT1G74160	593.926	0.439947	0.194812	0.00334676	0.0378152
AT1G74420	89.4446	-0.63147	0.347806	0.00411744	0.0444733
AT1G74560	3048.69	-0.427885	0.174285	0.00218985	0.0285205
AT1G74730	5168.31	0.593612	0.232669	0.000942649	0.0154176
AT1G74810	355.789	-0.596846	0.20978	0.000419327	0.0083703
AT1G75150	46.2027	0.854113	0.386499	0.00132949	0.0197956
AT1G75310	257.362	0.453696	0.220303	0.00484678	0.0499616
AT1G75380	24483.3	0.410845	0.186834	0.00435835	0.0464243
AT1G75540	886.55	-0.494861	0.219911	0.00278844	0.0333682
AT1G75640	173.99	0.914689	0.30995	0.000163008	0.00408049
AT1G75690	3962.17	0.785453	0.253109	0.000125198	0.00333865
AT1G75710	850.133	0.484835	0.148002	0.000152596	0.00390245
AT1G75810	683.302	-0.680893	0.246952	0.00041155	0.00825606
AT1G75820	2061.18	0.679609	0.165851	3.64216e-06	0.000210376
AT1G76030	5394.07	-0.256923	0.0996465	0.00399568	0.043627
AT1G76080	10782.7	0.399052	0.157877	0.00186763	0.0254345
AT1G76100	5952.1	0.495874	0.219979	0.00263179	0.032159
AT1G76180	34338.5	-0.378466	0.149514	0.00221289	0.0287904
AT1G76190	9.57111	0.208964	0.393969	0.00446618	0.0471857
AT1G76520	2766.69	-0.326703	0.135729	0.00448044	0.0472763
AT1G76670	5320.6	-0.284732	0.101316	0.00172835	0.0239267
AT1G76790	1485.43	-0.556203	0.243937	0.00202613	0.0267988
AT1G77120	1210.01	-1.50877	0.355076	7.13885e-07	5.43553e-05
AT1G77370	1318.26	-0.440933	0.159607	0.000843036	0.0141451
AT1G77450	1201.38	-1.18026	0.355964	3.05327e-05	0.00111876
AT1G77460	436.69	0.551656	0.186205	0.00032101	0.00686449
AT1G77490	2700.58	0.906093	0.236299	7.48251e-06	0.000366844
AT1G77520	121.371	-0.887675	0.389757	0.00108575	0.0169974
AT1G77590	1163.63	0.471385	0.114494	6.01698e-06	0.000314967
AT1G77760	892.095	0.753904	0.405763	0.00297652	0.0347854
AT1G77810	691.527	-0.490527	0.215149	0.00257338	0.0316763
AT1G78490	2337.55	-0.577343	0.178847	0.000124849	0.00333723
AT1G78580	1226.17	0.414748	0.136049	0.000407837	0.00820613
AT1G78860	19.9668	1.15488	0.802041	0.00393141	0.0429718
AT1G78995	1298.74	0.380892	0.168156	0.00444416	0.0470468
AT1G79040	214307	0.475283	0.131001	4.3358e-05	0.00145061
AT1G79245	4924.65	-0.630597	0.205387	0.000191948	0.00458781
AT1G79270	997.566	-0.621538	0.301875	0.00261018	0.0319922
AT1G79600	5180.85	0.443225	0.117517	2.65776e-05	0.00100044
AT1G79790	1296.24	0.526841	0.174361	0.000302656	0.00653457
AT1G79870	3502.62	0.344339	0.139806	0.00336238	0.0379277
AT1G80020	1385.07	0.373181	0.135346	0.00124613	0.0188193
AT1G80080	571.31	0.934077	0.198487	1.64352e-07	1.52946e-05
AT1G80110	344.3	-0.717586	0.254609	0.000320883	0.00686449
AT1G80130	18229.4	-0.670495	0.293038	0.00142022	0.0208684
AT1G80280	898.421	0.641684	0.292162	0.00181704	0.0248804
AT1G80300	7485.47	-0.411079	0.190952	0.00477917	0.049435
AT1G80370	52.6169	0.851607	0.460554	0.00245454	0.0306642
AT1G80460	2006.32	0.387053	0.150914	0.00200047	0.0266124
AT1G80640	691.321	0.450939	0.157521	0.000618571	0.0113138
AT2G01175	19.9027	-0.942731	0.610509	0.00378812	0.0417005
AT2G01422	977.833	8.67615	0.414258	2.26899e-97	1.5203e-93
AT2G01490	2541.93	-0.369642	0.106803	0.000125401	0.00333865
AT2G01540	881.415	-0.500765	0.239379	0.00371627	0.0411144
AT2G01590	1762.39	0.535009	0.169542	0.000185936	0.00448141
AT2G02010	113.369	0.978678	0.340506	0.000215526	0.00498537
AT2G02103	11.6206	5.66509	1.44594	4.0421e-06	0.000228231
AT2G02110	8.02181	6.56164	2.63144	1.01275e-05	0.000471234
AT2G02120	16.6382	-5.66732	1.35268	3.14692e-06	0.000186433
AT2G02130	2146.87	-1.46121	0.257924	7.19913e-10	1.22635e-07
AT2G02180	1314.22	-0.349495	0.119635	0.000939826	0.0153839
AT2G02350	58.3856	-0.871407	0.396758	0.00132699	0.019773
AT2G03070	372.743	0.561893	0.194355	0.000392345	0.0079904
AT2G04110	896.492	-1.42998	0.140555	1.37026e-25	9.83698e-23
AT2G04160	1466.94	1.05378	0.196061	3.92941e-09	5.47865e-07
AT2G04170	215.318	-0.605686	0.174572	5.45812e-05	0.0017367
AT2G04460	289.202	4.42414	0.50751	1.03862e-19	5.49403e-17
AT2G04570	1100.24	0.475575	0.191464	0.00165409	0.0232184
AT2G04670	8.14097	6.11497	2.46213	1.18143e-05	0.000530088
AT2G04842	2959.38	0.392679	0.137737	0.000830863	0.0140475
AT2G05030	6.54353	0.140536	0.28984	0.000144251	0.00372698
AT2G05040	216.662	8.29232	0.774755	2.61923e-26	2.19371e-23
AT2G05070	51014.4	1.25699	0.227969	1.98045e-09	2.99316e-07
AT2G05100	50298.3	1.17731	0.24044	5.25691e-08	5.6222e-06
AT2G05240	17.2287	7.8536	2.59558	1.8038e-08	2.09585e-06
AT2G05540	418.204	1.40734	0.345086	1.9312e-06	0.000126036
AT2G05660	10.4603	7.14961	2.66973	1.83191e-06	0.000122744
AT2G05914	48.4153	0.922794	0.451901	0.00168589	0.0235661
AT2G06520	63914.8	0.755314	0.200325	1.24049e-05	0.000553081
AT2G07042	87.7747	-0.513166	0.24635	0.00367475	0.0406976
AT2G07170	99.9804	0.842101	0.325987	0.000501245	0.00960488
AT2G07180	1637.69	0.4417	0.188188	0.00275523	0.0330855
AT2G07213	7.81314	5.70428	2.4796	4.50923e-05	0.00149818
AT2G07680	275.818	0.904662	0.197919	3.14962e-07	2.69407e-05
AT2G07690	380.607	0.708723	0.174802	4.22697e-06	0.000236675
AT2G10940	23599.6	1.54888	0.361078	4.59963e-07	3.66894e-05
AT2G10980	5.29246	0.119927	0.267006	0.00166677	0.0233639
AT2G12400	1962.82	-0.618876	0.183046	7.92483e-05	0.00230865
AT2G12460	51.3374	1.10621	0.33476	4.88226e-05	0.00158033
AT2G12462	275.545	0.584285	0.190046	0.000212081	0.00494489
AT2G13360	71332	0.445107	0.171765	0.00140974	0.020775
AT2G13450	30.4954	9.24141	2.6776	6.81437e-12	1.87638e-09
AT2G13460	20.6048	8.19337	2.6186	3.95207e-09	5.47865e-07
AT2G13690	432.124	0.612803	0.156592	9.32012e-06	0.000437719
AT2G13770	28.3587	9.07704	2.61072	3.90384e-11	8.81697e-09
AT2G13860	30.1612	6.42368	1.292	2.83852e-08	3.18755e-06
AT2G13930	6.20543	6.06767	2.67153	5.46545e-05	0.0017367
AT2G14260	1919.53	0.418212	0.116841	6.6177e-05	0.00200637
AT2G14878	3840.57	-0.448724	0.193285	0.0032505	0.0370819
AT2G14900	410.374	-0.598155	0.213201	0.000468758	0.00908631
AT2G14930	16.0425	7.66385	2.57683	3.00721e-08	3.32131e-06
AT2G15050	3513.94	0.42188	0.162652	0.00151262	0.021733
AT2G15060	12.302	5.82257	2.38202	1.13239e-05	0.000513819
AT2G15070	11.5917	2.12571	0.940622	0.000714789	0.0125486
AT2G15480	405.086	-0.910861	0.318033	0.000198858	0.0047066
AT2G15490	8.85083	-3.59051	1.30367	0.000352999	0.00739128
AT2G15510	24.5983	8.53004	2.61831	2.1699e-09	3.2309e-07
AT2G15520	6.71461	6.71407	2.7571	1.8509e-05	0.000759285
AT2G15555	35.8078	6.92207	1.06776	1.73865e-11	4.42386e-09
AT2G15870	6.0151	5.79708	2.64615	9.17103e-05	0.00259643
AT2G15910	661.391	-0.563268	0.145547	1.28245e-05	0.000567167
AT2G15940	10.6198	1.39941	0.971132	0.0038534	0.042234
AT2G15970	22783.1	-0.270534	0.11261	0.00465178	0.0485743
AT2G16000	202.192	12.2749	2.8723	8.59726e-21	5.08373e-18
AT2G16140	11.342	0.112486	0.258748	0.00324781	0.0370819
AT2G16270	74.2265	1.17393	0.36452	5.78055e-05	0.00180147
AT2G16310	34.9184	5.95511	1.03207	1.01188e-08	1.24023e-06
AT2G16380	317.834	0.70529	0.30741	0.00127344	0.0191454
AT2G16430	1196.41	0.38267	0.145144	0.00165257	0.0232134
AT2G16440	310.097	0.758361	0.213717	2.7332e-05	0.0010193
AT2G16595	202.563	-0.538481	0.175543	0.000264558	0.00581824
AT2G16676	17.9573	6.02528	1.35305	3.38281e-07	2.85133e-05
AT2G16680	21.6081	6.34475	1.33059	6.48172e-08	6.60565e-06
AT2G16720	137.106	-0.862526	0.373549	0.00101517	0.0162234
AT2G16990	807.356	-0.645759	0.205517	0.000136948	0.00357425
AT2G17050	7.61952	3.29474	1.14488	0.000365639	0.00760052
AT2G17060	7.53134	1.98568	1.43983	0.00325048	0.0370819
AT2G17115	66.0014	10.4643	2.75544	2.9611e-15	1.16708e-12
AT2G17280	676.832	-0.512932	0.170767	0.000325751	0.00692901
AT2G17320	620.905	0.553468	0.128212	1.90392e-06	0.000125122
AT2G17690	8807.78	11.667	0.426189	3.52936e-166	7.09436e-162
AT2G17695	1409.84	-1.31755	0.180875	1.62045e-14	5.81653e-12
AT2G17920	9.39961	4.30744	2.77435	0.00119955	0.0182668
AT2G18050	2599.79	-0.81089	0.251177	7.16871e-05	0.00213479
AT2G18170	1573.72	-0.385176	0.153929	0.00236265	0.0299631
AT2G18328	1633.98	0.523982	0.221197	0.001829	0.0249757
AT2G18440	8401.1	-0.437782	0.186909	0.00281101	0.0335431
AT2G18600	87.8904	-3.21414	0.327522	6.41923e-24	4.3011e-21
AT2G18620	10.6149	2.24678	0.916823	0.000460024	0.0089631
AT2G18735	310.215	-0.610291	0.217325	0.000442714	0.00871596
AT2G19110	438.411	0.436255	0.169083	0.00152328	0.0218554
AT2G19170	488.487	0.564379	0.189718	0.000295441	0.00640132
AT2G19350	589.786	-0.413185	0.142645	0.00068387	0.0121435
AT2G19810	5642.28	-0.638929	0.201009	0.000124024	0.00332845
AT2G19840	45.4391	9.95339	2.72196	9.05245e-14	3.03272e-11
AT2G19850	151.882	7.23088	0.595016	1.00686e-33	1.26493e-30
AT2G19860	1853.56	-0.408838	0.145482	0.000885413	0.0146363
AT2G19900	192.834	-0.112455	0.261539	0.000421037	0.0083961
AT2G20260	24295.9	0.628899	0.206328	0.000199584	0.00470867
AT2G20390	596.166	-0.38593	0.13417	0.000814095	0.0138973
AT2G20460	70.1159	10.8787	2.81599	3.402e-15	1.31507e-12
AT2G20570	9346.45	1.05723	0.216823	6.50673e-08	6.60565e-06
AT2G20590	88.3833	0.764219	0.322346	0.00101282	0.0162221
AT2G20620	7.91561	5.0104	1.53405	3.11168e-05	0.00112948
AT2G20770	252.858	-0.688741	0.276542	0.000862732	0.0143558
AT2G20875	76.2401	0.689449	0.327555	0.00218822	0.0285205
AT2G20910	11.195	4.03325	1.09358	2.3874e-05	0.000917575
AT2G20980	59.7473	0.643044	0.29709	0.00214513	0.0280908
AT2G21080	222.641	0.686542	0.205139	6.65591e-05	0.00201492
AT2G21140	1484.76	0.96797	0.299399	6.4901e-05	0.00197963
AT2G21185	492.15	0.46985	0.185511	0.00144137	0.0210814
AT2G21210	277.699	1.25581	0.284138	5.39237e-07	4.20027e-05
AT2G21260	109.673	-1.00403	0.23941	1.63102e-06	0.000111514
AT2G21300	1153.72	0.393934	0.111473	8.51185e-05	0.00244559
AT2G21490	14.7357	-0.131391	0.279192	0.000213817	0.00496872
AT2G21590	1970.92	-1.34166	0.330794	2.09527e-06	0.000134131
AT2G21650	1081.93	1.44412	0.352775	2.07339e-06	0.000133413
AT2G21790	1259.8	0.433898	0.125389	9.41166e-05	0.00264963
AT2G21820	393.036	-1.8832	0.700883	0.000187612	0.00450561
AT2G21840	38.2374	3.34517	0.474897	1.87692e-13	6.08515e-11
AT2G21850	160.293	2.7917	0.310684	1.33516e-20	7.66804e-18
AT2G22610	101.787	1.07994	0.276443	5.02751e-06	0.000271095
AT2G22680	110.257	-0.713165	0.336973	0.00197572	0.0264231
AT2G22710	39.1944	2.87404	0.526467	2.01984e-09	3.02991e-07
AT2G22900	1133.25	-0.3242	0.133103	0.00391651	0.0428324
AT2G22990	2506.69	0.601808	0.243174	0.00108936	0.0170407
AT2G23000	1090.53	-0.910903	0.2273	3.40791e-06	0.000198558
AT2G23090	8891.43	-0.496142	0.166157	0.00035839	0.00747303
AT2G23540	45.8825	-0.881672	0.56719	0.00375907	0.04148
AT2G23610	2145.62	-0.731152	0.195997	1.71856e-05	0.000719682
AT2G23910	551.344	-1.5897	0.262404	6.27966e-11	1.35728e-08
AT2G24190	143.067	-0.846182	0.259951	7.02537e-05	0.00210457
AT2G24490	181.862	0.513723	0.201384	0.00119771	0.0182526
AT2G24945	8553.03	-0.441218	0.199825	0.00265216	0.0323039
AT2G25060	802.71	0.693884	0.280806	0.000871681	0.0144568
AT2G25080	3820.5	0.590479	0.247263	0.00143634	0.0210436
AT2G25510	24506.6	0.81936	0.380346	0.00140076	0.020673
AT2G25660	701.317	0.480754	0.186421	0.00122487	0.018591
AT2G25810	64.6223	0.918462	0.375373	0.0007148	0.0125486
AT2G25820	104.409	-0.755852	0.297822	0.000674679	0.0120122
AT2G25870	1920.84	0.385086	0.144776	0.00151367	0.021733
AT2G25880	153.097	0.646752	0.287998	0.00171192	0.0237499
AT2G25950	1104.14	-0.291223	0.103799	0.00183022	0.0249757
AT2G26355	1624.67	-0.702527	0.141199	6.00399e-08	6.22094e-06
AT2G26500	25556.4	0.399463	0.175183	0.00415255	0.0448043
AT2G26760	150.413	0.524325	0.272251	0.00482934	0.0498586
AT2G26910	3456.86	0.61795	0.161315	1.24093e-05	0.000553081
AT2G27040	1332.93	0.581347	0.138928	3.15343e-06	0.000186433
AT2G27190	1168.92	-0.556859	0.148482	2.07376e-05	0.000827074
AT2G27402	240.843	0.856254	0.327516	0.00045782	0.00894328
AT2G28290	1591.47	0.474888	0.205574	0.00253189	0.0312806
AT2G28500	88.5959	-1.15418	0.356791	5.49055e-05	0.00173804
AT2G28510	528.287	-0.539192	0.160073	9.43927e-05	0.00265369
AT2G28620	110.392	0.94215	0.265695	2.25558e-05	0.000880375
AT2G28840	16876.3	-0.420488	0.160146	0.00140302	0.0206913
AT2G28950	3645.51	0.544054	0.215988	0.00115076	0.0176862
AT2G29370	144.871	-0.923175	0.270333	3.73219e-05	0.00129123
AT2G29420	964.289	-0.461923	0.15235	0.000364805	0.00759104
AT2G29460	180.694	-2.10655	0.662909	1.97046e-05	0.000801785
AT2G29500	37.5078	-1.21291	0.619023	0.00128496	0.0192869
AT2G29950	439.656	-0.532697	0.189723	0.000555329	0.0104519
AT2G30010	858.033	0.517671	0.264209	0.00421012	0.0452727
AT2G30210	70.054	-0.989165	0.558485	0.00235532	0.0299458
AT2G30420	32.5401	0.989746	0.469067	0.0014944	0.0215179
AT2G30550	2122.56	-0.542744	0.213775	0.00110025	0.017133
AT2G30570	63611	0.830401	0.219566	1.07058e-05	0.000489086
AT2G30820	56.9784	0.751221	0.304037	0.000851335	0.0142256
AT2G30950	33165.9	0.418553	0.139796	0.000488826	0.00939379
AT2G31270	132.546	0.64957	0.308048	0.00230089	0.0295152
AT2G31360	8299.82	-0.392077	0.16364	0.00306805	0.0355657
AT2G31400	5751.02	0.53137	0.12821	4.48503e-06	0.000249043
AT2G31750	481.394	0.488323	0.194861	0.00143956	0.0210754
AT2G31980	70.723	-0.973506	0.774713	0.00425064	0.0455934
AT2G32070	1312.77	-0.276357	0.111546	0.00465066	0.0485743
AT2G32240	1364.9	0.497118	0.20632	0.00181692	0.0248804
AT2G32530	179.472	0.588798	0.247837	0.00148883	0.0214838
AT2G32690	3506.76	0.608844	0.156015	9.4767e-06	0.000444035
AT2G32870	4675.81	-0.563721	0.243118	0.00187028	0.0254533
AT2G33175	20.8074	5.25156	1.07525	5.43082e-07	4.20027e-05
AT2G33310	1027.73	-0.711143	0.223689	0.000113659	0.00307312
AT2G33330	325.077	1.04881	0.272273	6.38246e-06	0.000326791
AT2G33400	178.482	0.524141	0.221415	0.00187772	0.0255372
AT2G33480	709.718	0.470619	0.176377	0.00100897	0.0161733
AT2G33560	68.7282	0.753941	0.36111	0.00197365	0.0264131
AT2G33590	1403.68	-0.822687	0.243264	4.55712e-05	0.00150662
AT2G34160	682.373	-0.339139	0.145763	0.00470409	0.0488919
AT2G34170	334.991	0.651363	0.247105	0.000653578	0.01173
AT2G34420	447999	0.696881	0.172245	4.57921e-06	0.000252876
AT2G34430	34888.5	2.05029	0.798587	8.91106e-05	0.00253354
AT2G34620	582.171	1.13793	0.276618	1.85808e-06	0.00012286
AT2G34655	4776.68	1.887	0.146816	4.28763e-39	7.18215e-36
AT2G34850	208.513	-0.966631	0.258644	1.02554e-05	0.000476082
AT2G35260	6786.3	0.511569	0.160551	0.000170416	0.00423284
AT2G35550	102.811	-0.661383	0.327493	0.00269081	0.0325439
AT2G35910	42.863	0.81625	0.435625	0.00278884	0.0333682
AT2G36010	115.544	1.00031	0.250482	3.89106e-06	0.000220944
AT2G36120	1249.78	1.04246	0.254856	2.5144e-06	0.000156477
AT2G36200	155.603	0.633982	0.284153	0.00179195	0.0246666
AT2G36220	1474.33	-1.16362	0.253963	2.33809e-07	2.07956e-05
AT2G36270	274.956	-0.682809	0.261507	0.000643773	0.011585
AT2G36490	680.261	-4.72759	0.357006	4.11933e-42	8.28027e-39
AT2G36590	101.051	0.515563	0.248763	0.00379802	0.0417433
AT2G36640	14.9695	-1.60308	0.763874	0.00107342	0.0168771
AT2G36895	1532.08	0.740506	0.12217	1.25181e-10	2.56762e-08
AT2G37040	4261.64	-0.631741	0.287256	0.00164575	0.0231808
AT2G37080	630.49	0.633149	0.171489	2.06943e-05	0.000827074
AT2G37130	745.555	1.02667	0.442509	0.000842425	0.0141451
AT2G37170	2140.15	1.42934	0.230118	2.34167e-11	5.81109e-09
AT2G37180	345.485	0.661019	0.297856	0.00169715	0.0236738
AT2G37200	1124.68	-0.66824	0.158257	2.29565e-06	0.000144655
AT2G37240	1959.88	-0.469088	0.121492	1.63734e-05	0.000695817
AT2G37260	378.247	-0.46303	0.168825	0.000850817	0.0142256
AT2G37390	170.605	0.632313	0.220686	0.000355783	0.0074341
AT2G37460	428.717	1.64549	0.266544	3.74613e-11	8.65528e-09
AT2G37630	1711.74	0.490044	0.171426	0.000555922	0.0104533
AT2G37770	297.569	-1.84593	0.519242	1.03739e-05	0.000478643
AT2G37970	1352.97	-1.11609	0.260508	9.19224e-07	6.84345e-05
AT2G38110	762.922	0.626974	0.192903	9.92336e-05	0.00276185
AT2G38170	9403.62	-0.405759	0.162386	0.00179607	0.0246818
AT2G38195	15.3023	5.57839	1.39892	2.81592e-06	0.000171524
AT2G38220	35.3647	7.02075	1.31229	2.44044e-09	3.607e-07
AT2G38330	1056.36	0.383042	0.137716	0.00110741	0.0171892
AT2G38465	841.691	-0.669848	0.179976	1.6069e-05	0.000687241
AT2G38620	97.1536	0.6073	0.300924	0.00313335	0.0361062
AT2G38670	3253.02	-0.299579	0.111557	0.00227549	0.029264
AT2G38970	432.401	0.571935	0.173402	0.000106996	0.00293415
AT2G39000	2096.04	0.35865	0.121074	0.000730217	0.0127304
AT2G39030	518.315	-1.81955	0.385534	1.17681e-07	1.13182e-05
AT2G39050	2111.43	-0.603603	0.172126	4.59549e-05	0.00151185
AT2G39330	1654.15	-0.631323	0.302774	0.00235354	0.0299421
AT2G39420	712.379	-0.645536	0.246848	0.000682195	0.0121245
AT2G39470	3873.57	0.549651	0.217159	0.00112965	0.0174536
AT2G39710	889.122	0.443777	0.152856	0.000575817	0.010757
AT2G39730	160909	0.744848	0.196353	1.13883e-05	0.000515537
AT2G39740	473.024	0.325598	0.122513	0.00209442	0.0275343
AT2G39805	660.353	-0.475536	0.158846	0.000383622	0.00788465
AT2G39930	3559.85	0.317453	0.0996574	0.000430823	0.00857423
AT2G40010	111.02	0.610426	0.344269	0.00477922	0.049435
AT2G40030	277.47	0.553023	0.230021	0.00152441	0.0218561
AT2G40400	237.092	0.960141	0.306729	9.53144e-05	0.00267586
AT2G40420	640.512	-0.438964	0.142376	0.000332428	0.00702644
AT2G40610	765.634	1.59414	0.384546	1.0062e-06	7.43587e-05
AT2G40690	288.233	0.53074	0.164775	0.000154571	0.00393793
AT2G40955	25.3627	4.83658	0.863313	1.38407e-09	2.20803e-07
AT2G41090	22882.9	0.774833	0.290981	0.000397184	0.00805631
AT2G41380	189.632	-1.19147	0.301784	3.78084e-06	0.000215293
AT2G41410	6430.66	-0.45965	0.194631	0.0023466	0.0299296
AT2G41475	1761.28	-0.519321	0.158629	0.000132922	0.00348987
AT2G41580	11.4305	5.01213	1.44616	2.33869e-05	0.000905365
AT2G41590	17.5163	5.77967	1.38215	1.44257e-06	9.97865e-05
AT2G41670	179.19	-0.401321	0.181895	0.00444465	0.0470468
AT2G41680	3090.32	0.561438	0.137361	5.108e-06	0.000273221
AT2G41850	12.1949	2.04764	1.54013	0.00300703	0.0350605
AT2G42220	3984.37	0.50717	0.202665	0.00145152	0.0211447
AT2G42270	598.391	0.49995	0.190482	0.00104125	0.0165065
AT2G42280	174.743	0.746816	0.249537	0.000191637	0.00458582
AT2G42540	42886.2	-0.586912	0.162348	3.11294e-05	0.00112948
AT2G42690	4076.76	0.592085	0.218329	0.00062289	0.0113412
AT2G42750	4581.18	0.337311	0.141779	0.00400024	0.043653
AT2G42840	2879.79	0.732739	0.184749	5.8384e-06	0.000308026
AT2G43030	11876.1	0.517345	0.189087	0.000722107	0.0126218
AT2G43520	110.91	0.642122	0.241906	0.000627171	0.0113985
AT2G43560	2024.52	0.539669	0.228007	0.00167586	0.0234749
AT2G43590	236.539	-1.41927	0.928028	0.00240238	0.0303331
AT2G43900	549.921	0.440511	0.188129	0.00266592	0.0323792
AT2G44060	7023.65	-0.243738	0.0945365	0.00484408	0.0499594
AT2G44210	3405.53	0.713118	0.197958	2.3668e-05	0.000913149
AT2G44510	152.32	-0.495996	0.226046	0.00318558	0.0365695
AT2G44740	148.036	0.748598	0.338928	0.00146641	0.0212537
AT2G44860	1579.82	-0.401128	0.168001	0.00281935	0.0335932
AT2G44920	1276	0.593628	0.194291	0.00021628	0.00499705
AT2G45210	106.851	-1.02631	0.433831	0.000757616	0.0130944
AT2G45230	6.4937	3.33533	1.46239	0.00124461	0.0188144
AT2G45290	874.271	-0.478334	0.186957	0.00136711	0.0202358
AT2G45340	1031.56	0.448965	0.146109	0.000327873	0.00696679
AT2G45520	1339.88	-0.368375	0.13043	0.00101386	0.0162234
AT2G45540	2268.57	0.46477	0.184978	0.00146535	0.0212537
AT2G45960	19100.4	0.40106	0.16425	0.0024873	0.0309006
AT2G45970	942.595	0.47011	0.226831	0.00427806	0.0457654
AT2G46270	946.722	-0.683446	0.347701	0.00276506	0.0331311
AT2G46390	1742.79	-0.450446	0.216839	0.00467095	0.0486733
AT2G46600	3974.61	-0.597007	0.265266	0.00173394	0.0239711
AT2G46630	297.932	0.605269	0.180706	7.87815e-05	0.00229838
AT2G46710	764.08	0.66282	0.163977	4.90722e-06	0.000266595
AT2G46820	28119.2	0.931449	0.241786	6.25221e-06	0.000324743
AT2G46830	317.765	-0.713741	0.228875	0.000137095	0.00357425
AT2G46950	47.6223	-1.30216	0.735341	0.00171118	0.0237499
AT2G47180	472.642	-1.45636	0.187628	4.25289e-16	1.78098e-13
AT2G47390	8533.34	0.424639	0.112097	3.13573e-05	0.00113366
AT2G47470	4642.59	-0.316092	0.108383	0.000890983	0.014668
AT2G47590	6752.63	0.315299	0.118948	0.00224833	0.0290196
AT2G47600	1803.26	-0.349851	0.119529	0.000833885	0.0140856
AT2G47770	1117.23	-0.161978	0.316748	0.000854139	0.01426
AT2G47780	435.502	-1.1017	0.308206	1.75403e-05	0.000731487
AT2G47910	1810.51	0.733836	0.157698	2.71368e-07	2.39244e-05
AT2G47940	3417.77	0.476189	0.14764	0.000180726	0.0043874
AT2G48070	2027.93	0.479772	0.168866	0.000547048	0.0103251
AT2G48110	633.882	0.441071	0.188116	0.00252222	0.0311803
AT2G48160	1422.67	0.426357	0.160505	0.00125604	0.0189546
AT3G01140	271.127	0.529408	0.20779	0.00114717	0.0176564
AT3G01170	741.106	-0.300612	0.122468	0.00440307	0.0467544
AT3G01345	173.963	5.38999	1.03194	1.17105e-10	2.45201e-08
AT3G01370	1658.67	0.381953	0.149765	0.0021091	0.0277091
AT3G01480	4314.68	0.581402	0.247537	0.00157989	0.022507
AT3G01500	42986	1.55247	0.292339	4.98267e-09	6.58926e-07
AT3G01520	2620.43	-0.544188	0.163873	0.000105227	0.00288957
AT3G01550	229.214	0.809899	0.327636	0.000719618	0.0126036
AT3G01570	40.5834	-1.44026	0.676087	0.000611039	0.0112067
AT3G01800	420.66	-0.339938	0.132341	0.00258219	0.031743
AT3G01810	919.567	0.403293	0.168211	0.00279759	0.0334132
AT3G01820	1293.54	-0.559936	0.211079	0.000790488	0.0135709
AT3G02110	1169.75	0.626265	0.157742	6.70267e-06	0.000336826
AT3G02120	207.585	0.714204	0.361341	0.00247063	0.0307859
AT3G02480	424.183	-0.0993732	0.248841	0.00307079	0.0355769
AT3G02640	479.139	0.623777	0.255074	0.00109752	0.0171213
AT3G02830	2401.77	0.435852	0.125893	0.000100644	0.00278652
AT3G02832	58.0882	-0.908883	0.47886	0.00222887	0.0289062
AT3G03130	128.566	0.954062	0.254909	1.04546e-05	0.00047974
AT3G03310	700.01	-0.694682	0.251944	0.000396565	0.00805425
AT3G03520	678.8	-0.478617	0.17491	0.000840203	0.014133
AT3G03910	91.7251	-0.719348	0.33964	0.00193123	0.0260011
AT3G03940	2242.06	0.295908	0.100246	0.00104591	0.0165672
AT3G04000	153.114	-0.762845	0.333251	0.00116632	0.0178964
AT3G04140	546.625	0.551413	0.231357	0.00163794	0.023121
AT3G04290	3272.07	0.809193	0.167476	9.09917e-08	9.00998e-06
AT3G04630	405.449	0.725106	0.223278	8.74079e-05	0.00249572
AT3G04650	734.861	0.40441	0.136754	0.000590201	0.0109848
AT3G04720	2077.49	0.504523	0.208541	0.00182924	0.0249757
AT3G04730	4443.28	-0.432937	0.159454	0.00106234	0.0167615
AT3G05070	809.239	-0.309098	0.111817	0.00173126	0.0239504
AT3G05350	1906.67	0.356435	0.124407	0.000989553	0.0159767
AT3G05400	84.1693	-1.03601	0.337359	0.000108799	0.00297142
AT3G05470	210.976	1.08651	0.236186	2.30163e-07	2.05623e-05
AT3G05600	354.005	0.589479	0.157428	1.94503e-05	0.000793044
AT3G05680	1007.16	0.536124	0.159863	9.37817e-05	0.00264391
AT3G05730	805.107	2.08543	0.341063	2.88023e-11	6.81123e-09
AT3G06035	1446.91	-0.40237	0.153265	0.00153974	0.0220586
AT3G06140	196.666	0.624577	0.286785	0.00202648	0.0267988
AT3G06840	58.43	0.718602	0.445112	0.00467625	0.0487033
AT3G06868	361.862	0.807612	0.231478	3.31682e-05	0.00117586
AT3G06880	220.405	1.45596	0.263672	1.71092e-09	2.66524e-07
AT3G06980	1613.69	0.406419	0.165519	0.00242267	0.0304244
AT3G07010	1728.7	0.497906	0.235315	0.00354878	0.039608
AT3G07130	127.471	0.864623	0.334454	0.000482996	0.00931736
AT3G08690	1503	-0.500805	0.151635	0.000128127	0.00339772
AT3G08770	1770.39	0.823704	0.18003	3.39022e-07	2.85133e-05
AT3G08920	1425.01	0.593906	0.268021	0.00215135	0.0281538
AT3G08940	81447.1	1.05949	0.229262	2.28825e-07	2.05339e-05
AT3G09160	99.4042	-0.616247	0.302448	0.00288834	0.0341166
AT3G09162	68.6109	-0.943872	0.404285	0.000889049	0.0146602
AT3G09390	78790.7	-0.614184	0.238026	0.000780948	0.0134399
AT3G09440	8239.84	0.784148	0.329306	0.000970279	0.015716
AT3G09580	725.216	0.63152	0.298722	0.00239666	0.0302799
AT3G09910	140.461	-0.930835	0.373048	0.000542066	0.0102407
AT3G10060	2736.55	0.691723	0.181475	1.16421e-05	0.000523529
AT3G10160	993.9	0.378922	0.138851	0.00131316	0.0196544
AT3G10230	2353.8	0.613794	0.140096	1.24229e-06	8.88658e-05
AT3G10310	48.8699	1.07979	0.472539	0.000851369	0.0142256
AT3G10360	1194.05	0.405263	0.160226	0.00200499	0.0266352
AT3G10420	3207.93	0.44588	0.186017	0.00243988	0.0305381
AT3G10450	682.402	-0.988701	0.234179	1.51745e-06	0.00010422
AT3G10530	466.013	-0.350928	0.150787	0.0044631	0.0471857
AT3G10570	639.497	0.647568	0.189529	5.47769e-05	0.0017367
AT3G10880	24.32	0.794941	0.495175	0.0043891	0.04668
AT3G10910	31.8086	-8.84793	2.92758	1.00515e-08	1.23954e-06
AT3G11170	5270.68	0.556106	0.26783	0.00319886	0.0366592
AT3G11397	1081.05	-0.340499	0.122521	0.0014003	0.020673
AT3G11660	3797.25	0.65488	0.176526	1.79671e-05	0.000741825
AT3G11690	476.988	-0.536288	0.268536	0.00402542	0.0437891
AT3G11730	1176.94	-0.317743	0.13191	0.00450595	0.0474458
AT3G11880	1096.85	-0.356968	0.120435	0.00071934	0.0126036
AT3G11960	1112.59	0.407441	0.13259	0.000402936	0.00813195
AT3G12030	407.037	-0.370024	0.154649	0.00338313	0.0380976
AT3G12040	326.73	-0.446473	0.204696	0.00383729	0.0421264
AT3G12110	403.198	0.527297	0.266245	0.00419246	0.0451328
AT3G12145	1657.54	0.503034	0.244047	0.00403356	0.0438026
AT3G12500	180.974	-1.2316	0.352973	2.18411e-05	0.000860841
AT3G12580	2432.17	-0.770711	0.404727	0.00256064	0.0315776
AT3G12780	54169.3	0.472362	0.209328	0.00292693	0.0344462
AT3G12870	76.0405	0.700331	0.344091	0.00244479	0.0305804
AT3G13270	18.5859	3.19282	0.730686	1.10903e-06	8.10642e-05
AT3G13290	795.314	0.529002	0.149256	4.95873e-05	0.00159736
AT3G13490	1659.13	0.241568	0.0929466	0.00429662	0.0459395
AT3G13672	421.49	-0.78253	0.381288	0.00191184	0.0258613
AT3G13690	1277.68	0.527444	0.142793	2.86597e-05	0.00105899
AT3G13784	136.745	-0.0673483	0.231596	0.000946205	0.0154506
AT3G13790	142.845	1.82839	0.501272	1.20068e-05	0.000537523
AT3G13840	11.5928	1.84776	0.80125	0.000910233	0.0149727
AT3G13845	309.859	-0.436332	0.162832	0.00113181	0.0174735
AT3G13910	720.509	-0.454026	0.167102	0.000968928	0.015716
AT3G13940	526.156	-0.428468	0.180741	0.0026423	0.0322335
AT3G14210	44028.1	1.53301	0.214445	4.20775e-14	1.45828e-11
AT3G14360	284.625	-0.713455	0.3768	0.00291737	0.0343538
AT3G14415	26448.6	0.577583	0.179288	0.000131084	0.00345791
AT3G14420	55037.6	0.438033	0.139125	0.000301323	0.00651278
AT3G14760	51.2507	0.770999	0.40227	0.00267141	0.0324263
AT3G14930	2883.62	0.741772	0.203333	2.00095e-05	0.00080982
AT3G15030	2030.36	0.628409	0.200734	0.000154278	0.00393546
AT3G15350	1198.78	-0.535427	0.250169	0.00288873	0.0341166
AT3G15520	930.623	0.74945	0.176876	1.75688e-06	0.000118507
AT3G15550	101.11	0.945056	0.244958	7.02354e-06	0.000351194
AT3G15570	972.91	0.540534	0.233607	0.0019108	0.0258613
AT3G15660	1391.69	-0.312843	0.118173	0.00237021	0.0300212
AT3G15670	22.0605	-0.125804	0.271772	0.00110676	0.0171892
AT3G15790	1445.91	-0.453461	0.167853	0.00105747	0.0167108
AT3G15850	2318.85	0.51004	0.256242	0.00441133	0.0467927
AT3G16000	1767.04	0.526538	0.233017	0.00238735	0.0302002
AT3G16140	32070.9	0.807133	0.174441	2.79333e-07	2.44124e-05
AT3G16190	1693.58	-0.3526	0.123426	0.00103092	0.0163815
AT3G16400	3634.25	-0.70425	0.162918	1.4446e-06	9.97865e-05
AT3G16520	4052.06	0.649177	0.263719	0.000993443	0.0160138
AT3G16530	1377.14	1.26833	0.386147	4.28092e-05	0.00144381
AT3G16570	4031.32	-0.325714	0.138545	0.00435803	0.0464243
AT3G16640	87917.2	-0.432507	0.178961	0.00232734	0.0297595
AT3G16650	276.717	-0.890135	0.181675	6.44361e-08	6.60565e-06
AT3G16670	261.056	3.06355	0.616309	7.11601e-08	7.14707e-06
AT3G17070	879.77	0.550934	0.149476	2.77496e-05	0.00103105
AT3G17110	135.819	-1.61008	0.612196	0.000229973	0.00522929
AT3G17180	10.0005	-2.21917	0.998233	0.000798423	0.0136704
AT3G17340	493.783	0.571637	0.211711	0.000639581	0.0115406
AT3G17360	56.7812	0.680993	0.323486	0.00224368	0.0290033
AT3G17520	748.053	-0.101755	0.252673	0.000272089	0.00594206
AT3G17590	489.855	-0.383919	0.14953	0.00198034	0.0264498
AT3G17640	146.499	1.23876	0.243294	1.92862e-08	2.22312e-06
AT3G18050	2968.56	1.06364	0.259682	1.85108e-06	0.0001228
AT3G18080	11569.2	0.638497	0.169403	1.51678e-05	0.000654264
AT3G18215	1177.03	-0.536934	0.133713	7.99815e-06	0.000386468
AT3G18390	2043.86	0.544792	0.175814	0.000214596	0.00498106
AT3G18490	22716.2	0.2895	0.0896676	0.00044182	0.00871543
AT3G18600	745.827	-0.39607	0.130133	0.000427766	0.00852182
AT3G18610	111.216	-1.43798	0.251436	6.36972e-10	1.10377e-07
AT3G18890	3332.87	0.781089	0.248451	0.000109836	0.00299569
AT3G19050	84.9302	1.45572	0.251881	4.39686e-10	7.82136e-08
AT3G19350	91.4998	1.55164	0.351619	4.32844e-07	3.52251e-05
AT3G19450	1339.56	0.400839	0.158014	0.00200666	0.0266352
AT3G19480	662.019	0.565765	0.192522	0.000329619	0.00698911
AT3G19550	146.32	0.971729	0.366603	0.000397897	0.00806262
AT3G19570	310.755	0.38318	0.166457	0.00405388	0.0439283
AT3G19850	387.346	0.750789	0.428192	0.00342435	0.038482
AT3G20150	98.4069	0.873376	0.327138	0.000398723	0.00807123
AT3G20250	1972.27	-0.502142	0.216	0.00224555	0.0290089
AT3G20300	1848.19	-0.334182	0.143461	0.00480655	0.0496487
AT3G20670	666.417	0.718131	0.205048	3.31572e-05	0.00117586
AT3G21055	26050.3	0.849807	0.25423	5.00448e-05	0.00160952
AT3G21270	977.471	-0.600129	0.262173	0.00182441	0.0249473
AT3G21560	2130.44	-0.740597	0.231189	9.73366e-05	0.00272123
AT3G21700	495.871	-0.518275	0.215788	0.00168839	0.0235846
AT3G21870	85.6235	1.03138	0.306775	4.16831e-05	0.00141315
AT3G22120	6746.19	1.12821	0.224673	2.88217e-08	3.21859e-06
AT3G22142	572.724	2.01466	0.410434	1.93613e-08	2.22312e-06
AT3G22320	1964.42	-0.374988	0.157871	0.00347767	0.0389658
AT3G22380	6362.15	0.494607	0.143954	8.3335e-05	0.00239988
AT3G22415	68.6249	-0.682662	0.34764	0.00274997	0.0330802
AT3G22660	697.446	-0.474935	0.156201	0.000323348	0.00689981
AT3G22760	222.63	0.618507	0.305096	0.00300234	0.0350262
AT3G22790	290.137	0.716552	0.181207	6.40363e-06	0.000326791
AT3G22810	126.548	0.746593	0.254131	0.000223194	0.00510711
AT3G22830	69.3223	-0.237751	0.447583	0.00473575	0.0491447
AT3G22840	3088.02	-2.79197	0.786182	9.15153e-06	0.000430808
AT3G22845	2319.22	-0.484231	0.16061	0.000344349	0.00724034
AT3G22880	212.279	0.843508	0.188493	5.41373e-07	4.20027e-05
AT3G23030	1248.15	-0.819559	0.326626	0.000633695	0.0114668
AT3G23090	219.125	-0.535443	0.236292	0.00224926	0.0290196
AT3G23120	266.136	0.762479	0.196655	8.03236e-06	0.00038719
AT3G23240	30.5234	-1.18362	0.474748	0.000521036	0.00991794
AT3G23325	382.587	-0.407335	0.146505	0.00103087	0.0163815
AT3G23340	455.517	-0.531857	0.173457	0.000246467	0.00551082
AT3G23530	469.288	0.876579	0.266293	5.66783e-05	0.00177183
AT3G23570	2171.88	-0.384427	0.167376	0.00421173	0.0452727
AT3G23630	54.9094	-0.864128	0.368938	0.000956446	0.0155514
AT3G23670	137.123	0.924147	0.29901	0.000104407	0.00287492
AT3G23700	2254.53	0.450512	0.188537	0.00234829	0.0299321
AT3G23890	371.895	0.979572	0.254561	6.04715e-06	0.000315724
AT3G23940	1651.28	0.323174	0.109703	0.00086016	0.0143248
AT3G24100	1262.12	-0.466462	0.185384	0.00154152	0.0220586
AT3G24520	1711.9	-0.551328	0.2436	0.00212767	0.0278985
AT3G24730	300.432	-0.428051	0.195624	0.00416902	0.0449579
AT3G24870	559.499	0.410903	0.17132	0.00272015	0.0328001
AT3G24927	1108.27	-0.822487	0.153815	7.33568e-09	9.21591e-07
AT3G24982	90.9756	-1.25654	0.590764	0.000945277	0.015448
AT3G25100	67.7671	0.737011	0.353362	0.00200356	0.0266352
AT3G25400	323.681	-0.430125	0.189638	0.00329993	0.0374371
AT3G25620	228.35	-0.816842	0.26929	0.000151414	0.00388212
AT3G25660	2420.98	0.579373	0.164572	4.85622e-05	0.00157722
AT3G25760	1495.29	-0.575528	0.203331	0.000447113	0.00877678
AT3G25870	527.251	-0.62738	0.350608	0.00439257	0.0466922
AT3G25890	736.418	-0.539826	0.142042	1.80743e-05	0.000744492
AT3G25940	213.654	-0.504697	0.251744	0.00436044	0.0464243
AT3G26060	8152.26	0.477466	0.188043	0.00144944	0.0211431
AT3G26470	51.2408	1.30875	0.449986	0.000175994	0.00431421
AT3G26483	8.50288	6.34148	2.54462	7.67259e-06	0.00037343
AT3G26570	4537.31	0.405439	0.162518	0.00172777	0.0239267
AT3G26618	766.228	-0.351833	0.147885	0.00385022	0.0422221
AT3G26650	66773.8	0.474371	0.213179	0.00312628	0.0360623
AT3G26800	10.1761	3.58381	0.961578	1.75978e-05	0.000732369
AT3G27060	1535.93	0.702889	0.238417	0.000230809	0.00523477
AT3G27210	1581.67	-0.689717	0.126593	5.01816e-09	6.59282e-07
AT3G27360	316.557	0.691137	0.201979	5.12711e-05	0.00164633
AT3G27620	31.5975	-0.93136	0.523869	0.00268726	0.0325269
AT3G27690	9477.34	1.4774	0.358653	1.33711e-06	9.39763e-05
AT3G27925	6078.88	0.350004	0.116932	0.000678736	0.0120737
AT3G28007	507.961	-1.58571	0.390114	1.90474e-06	0.000125122
AT3G28040	1682.79	0.62317	0.193004	0.000104027	0.00286837
AT3G28080	804.22	0.378643	0.168422	0.00454971	0.0477815
AT3G28160	327.298	-1.25835	0.260422	7.14671e-08	7.14707e-06
AT3G28550	5.11573	0.141943	0.290963	0.000202604	0.0047632
AT3G28840	240.743	0.65325	0.312955	0.00240728	0.0303447
AT3G28899	6.18581	0.134132	0.280424	0.000658956	0.0118054
AT3G28915	9.61618	6.53039	2.58856	7.70219e-06	0.000373966
AT3G28930	1141.64	0.416332	0.178852	0.00330212	0.0374371
AT3G29078	264.236	12.6345	2.88574	3.07538e-22	1.93182e-19
AT3G29090	1053.24	-0.330771	0.138136	0.00402782	0.0437891
AT3G29110	8.73932	4.9337	1.46881	3.46662e-05	0.0012161
AT3G29170	381.863	-0.436554	0.145102	0.000434735	0.00863424
AT3G29590	2301.86	-0.797647	0.204846	7.44933e-06	0.000366844
AT3G29639	377.769	7.99798	0.56562	1.58458e-45	3.53907e-42
AT3G29792	4.91142	0.128591	0.275424	0.00174903	0.0241631
AT3G29810	111.985	-0.511467	0.249674	0.00404462	0.0438835
AT3G30170	5.4456	5.56107	2.72195	0.00020512	0.0048111
AT3G30842	11.5542	4.79475	1.58411	7.30115e-05	0.00216461
AT3G30844	10.7979	5.97413	2.78658	0.00011343	0.00307312
AT3G32925	13.0578	2.03529	0.973786	0.000949607	0.0154684
AT3G33528	32.7489	2.30294	0.499489	1.7082e-07	1.57507e-05
AT3G42622	8.3125	6.88581	2.54167	1.6826e-06	0.000114651
AT3G42658	342.394	5.47444	0.456562	1.28091e-34	1.71651e-31
AT3G42670	295.662	0.500516	0.191999	0.00107155	0.0168771
AT3G42806	94.073	-1.06958	0.367996	0.000157519	0.00398778
AT3G43210	216.277	0.626995	0.203462	0.000185562	0.00447776
AT3G43640	13.3404	7.15417	2.74839	5.04401e-06	0.000271095
AT3G43690	444.127	0.703005	0.202443	4.07306e-05	0.00139003
AT3G43960	199.229	0.57931	0.281956	0.00305592	0.035466
AT3G44042	32.1951	0.049099	0.223925	0.00452864	0.0476313
AT3G44045	18.0832	8.62706	2.65951	6.49565e-10	1.11598e-07
AT3G44050	85.0068	1.74504	0.294669	1.60035e-10	3.18501e-08
AT3G44100	2526.07	-0.422499	0.13277	0.000259295	0.00572129
AT3G44120	30.5317	-1.28811	0.464247	0.000248339	0.00553421
AT3G44215	976.829	14.4939	2.87092	1.09417e-28	1.04733e-25
AT3G44860	1175.95	-0.571155	0.256914	0.00221536	0.028804
AT3G45160	1186.59	-0.733837	0.212417	4.24574e-05	0.00143435
AT3G45520	6.60562	5.78107	2.69481	0.000111977	0.00304169
AT3G45860	1276.31	1.28936	0.302282	1.01599e-06	7.48072e-05
AT3G45980	3878.12	0.443853	0.129696	0.000107263	0.00293747
AT3G46183	34.24	9.66278	2.71471	1.74673e-12	4.94521e-10
AT3G46660	28.0588	-0.0799211	0.236435	0.00170381	0.0237013
AT3G46780	18970.3	1.21037	0.253419	9.37718e-08	9.23974e-06
AT3G46940	306.328	0.500186	0.205076	0.00168531	0.0235661
AT3G47010	361.417	0.520557	0.255743	0.00377292	0.0415786
AT3G47080	744.993	-0.359204	0.127695	0.00111331	0.0172276
AT3G47270	6.36728	0.0709882	0.232983	0.000771733	0.0133041
AT3G47300	376.222	0.45927	0.172566	0.00110262	0.0171547
AT3G47380	113.79	1.31374	0.313716	1.7272e-06	0.000116897
AT3G47470	175193	0.691286	0.209698	7.83621e-05	0.00229206
AT3G48000	10881.4	-0.379674	0.153784	0.00249623	0.0309562
AT3G48060	826.373	0.415826	0.175384	0.0028525	0.0338678
AT3G48110	1481.34	0.493012	0.137249	4.61349e-05	0.00151529
AT3G48280	540.141	-0.464818	0.217977	0.00379299	0.0417312
AT3G48410	189.058	-0.90177	0.200513	4.53307e-07	3.64477e-05
AT3G48460	548.856	0.56776	0.160522	4.33717e-05	0.00145061
AT3G48510	86.0324	-1.04522	0.385941	0.000304945	0.00657694
AT3G48520	19.032	-0.127282	0.276735	8.19818e-06	0.000394238
AT3G48590	990.668	0.409069	0.155598	0.00145165	0.0211447
AT3G48720	1109.82	1.027	0.302138	3.3106e-05	0.00117586
AT3G48730	4265.04	0.408023	0.175802	0.00330055	0.0374371
AT3G48740	6275.83	0.457803	0.154392	0.000452924	0.00888218
AT3G48750	1742.38	-0.328833	0.110952	0.000816203	0.0139156
AT3G48870	2285.94	0.546434	0.188522	0.00038729	0.00791954
AT3G48890	2909.48	-0.462959	0.151437	0.000349624	0.00733591
AT3G49120	9995.76	-0.628522	0.286824	0.0017964	0.0246818
AT3G49260	1429.72	0.933404	0.179157	1.3781e-08	1.62948e-06
AT3G49320	246.447	-0.855569	0.264557	7.37603e-05	0.00218359
AT3G49500	830.309	0.48276	0.125144	1.65521e-05	0.000700332
AT3G49570	185.609	-0.888015	0.375663	0.000867242	0.0143951
AT3G49670	1954.44	0.836532	0.243841	3.44669e-05	0.00121334
AT3G49900	198.897	0.490391	0.216152	0.00267567	0.0324584
AT3G50000	1553.8	-0.279884	0.113456	0.00468359	0.0487292
AT3G50240	382.097	0.923113	0.231898	4.08467e-06	0.000229442
AT3G50270	627.58	1.11135	0.347667	6.3064e-05	0.00193534
AT3G50380	537.941	0.405321	0.15272	0.0013576	0.0201396
AT3G50440	2978.54	-0.515935	0.109926	3.94044e-07	3.25954e-05
AT3G50550	497.762	-0.375618	0.125339	0.000603972	0.0111383
AT3G50625	131.897	6.01236	0.451198	1.49182e-40	2.7261e-37
AT3G50770	430.218	-1.19756	0.412812	0.000127778	0.00339296
AT3G50790	1009.35	0.38855	0.156161	0.00243811	0.0305381
AT3G50810	114.448	-0.581508	0.257891	0.00206706	0.0272638
AT3G50820	38982.2	0.98167	0.245005	2.95721e-06	0.000177442
AT3G50910	2335.95	-0.450368	0.204515	0.00364103	0.0404803
AT3G50940	97.6938	-0.669679	0.363317	0.00358025	0.0399371
AT3G50970	2667.5	-2.30687	0.383164	2.38212e-11	5.83939e-09
AT3G50980	36.6623	-2.34175	0.910959	0.000272146	0.00594206
AT3G51100	707.7	-0.375695	0.156926	0.00338252	0.0380976
AT3G51238	86.5686	-0.862208	0.540076	0.0033157	0.0375698
AT3G51240	4142.81	-1.27182	0.334038	6.42483e-06	0.000326951
AT3G51290	155.069	0.695437	0.277695	0.00081036	0.0138512
AT3G51330	288.781	1.09945	0.377286	0.000161183	0.00405499
AT3G51610	1241.82	-0.430055	0.123499	8.96592e-05	0.00254553
AT3G51740	267.957	0.97188	0.270355	1.79727e-05	0.000741825
AT3G51750	274.943	-0.752612	0.402565	0.00270444	0.0326694
AT3G51810	22.7134	-1.85204	1.08121	0.00126453	0.0190551
AT3G52110	116.807	0.656122	0.25595	0.000780891	0.0134399
AT3G52630	183.362	0.705926	0.277819	0.000740849	0.0128776
AT3G52640	1166.82	0.572587	0.123772	4.64552e-07	3.69089e-05
AT3G52720	503.618	0.967775	0.247506	5.44163e-06	0.000289371
AT3G52850	4190.95	-0.330849	0.141913	0.00465618	0.048595
AT3G52910	396.093	0.412089	0.176458	0.00314058	0.0361556
AT3G53190	1365	0.882128	0.215497	2.59746e-06	0.000161147
AT3G53370	326.164	-0.713098	0.255804	0.000386976	0.00791954
AT3G53380	293.011	0.451408	0.218492	0.00476949	0.0494183
AT3G53420	18561.4	0.46557	0.167137	0.000689687	0.012236
AT3G53530	354.594	0.416198	0.189638	0.0041818	0.0450715
AT3G53630	1834.93	-0.517087	0.19065	0.000741867	0.0128776
AT3G53690	83.3423	-0.937837	0.353284	0.000404629	0.00814975
AT3G53720	1815.11	0.598871	0.150628	7.18828e-06	0.000356931
AT3G53980	3699.1	-1.12869	0.854378	0.00348802	0.0390512
AT3G54030	689.622	-0.568548	0.211483	0.000650204	0.0116798
AT3G54050	22605.2	0.508187	0.22128	0.00231465	0.0296538
AT3G54200	644.734	-0.428926	0.153524	0.000807722	0.0138179
AT3G54280	727.427	0.393749	0.141714	0.00105594	0.0167108
AT3G54400	1830.25	0.634823	0.205583	0.000175216	0.00430563
AT3G54560	690.388	0.649793	0.263836	0.00102769	0.016356
AT3G54730	850.657	6.82084	0.277004	6.17775e-135	6.20895e-131
AT3G54750	293.324	0.430839	0.1641	0.00136121	0.0201634
AT3G54823	30.8677	2.97284	1.16082	0.000211455	0.0049424
AT3G54890	171245	0.756132	0.183527	2.99033e-06	0.000178364
AT3G55120	1858.7	-0.814129	0.260016	0.000100781	0.00278652
AT3G55240	793.413	1.44538	0.243251	1.48427e-10	2.98353e-08
AT3G55290	466.987	-0.548636	0.148475	2.55544e-05	0.00097102
AT3G55330	2326.45	0.5975	0.218543	0.000510032	0.0097269
AT3G55630	875.994	0.689059	0.308002	0.00157807	0.0224971
AT3G55660	98.9652	0.809068	0.306113	0.000462356	0.00899014
AT3G55800	18080.6	0.555042	0.198627	0.000536422	0.0101723
AT3G55880	1310.48	-1.09239	0.321282	2.66823e-05	0.00100064
AT3G55940	206.641	-0.590326	0.248756	0.00146672	0.0212537
AT3G56030	159.469	-0.504446	0.223536	0.00261917	0.0320633
AT3G56040	1578.74	0.685278	0.154457	8.21911e-07	6.22318e-05
AT3G56060	746.169	1.16401	0.238988	5.94157e-08	6.21853e-06
AT3G56100	56.4712	1.27485	0.343493	1.04273e-05	0.000479633
AT3G56160	750.096	0.505651	0.173267	0.0004398	0.0087012
AT3G56190	4506.01	-0.265164	0.105294	0.00448937	0.0473351
AT3G56200	670.667	-0.588296	0.211875	0.000505028	0.00964852
AT3G56220	33.2543	0.843064	0.572258	0.00466494	0.0486358
AT3G56275	823.236	-1.63686	0.417633	3.67969e-06	0.00021133
AT3G56360	6010.93	0.394058	0.160442	0.00251714	0.0311678
AT3G56370	1737.45	0.603001	0.24038	0.000982062	0.0158813
AT3G56590	851.916	0.627806	0.169612	2.06772e-05	0.000827074
AT3G56760	455.59	0.529084	0.132564	8.56854e-06	0.000409112
AT3G56800	8955.51	-0.344579	0.15046	0.00467926	0.0487094
AT3G56910	7298.54	0.484175	0.202737	0.00189219	0.0256831
AT3G56940	27918.3	0.583008	0.194114	0.000264123	0.00581505
AT3G57010	293.64	-1.92961	0.370036	6.5475e-09	8.38288e-07
AT3G57020	501.729	-0.741653	0.247365	0.000179572	0.00437524
AT3G57060	170.006	0.565785	0.234831	0.00144206	0.0210814
AT3G57240	252.293	0.310991	1.03748	0.000761618	0.0131448
AT3G57520	6033.11	-1.55156	0.355876	4.5216e-07	3.64477e-05
AT3G57586	16.7382	4.3964	0.879083	1.16167e-07	1.12263e-05
AT3G57600	152.068	-0.692821	0.185802	1.64197e-05	0.000696311
AT3G57680	898.312	-0.673105	0.253121	0.000569842	0.0106652
AT3G57870	3405.95	0.367045	0.138596	0.00143099	0.0209805
AT3G57940	332.105	-0.405133	0.166945	0.00258272	0.031743
AT3G58650	103.197	0.617219	0.282096	0.00207749	0.0273833
AT3G59100	202.805	0.439373	0.162474	0.00107569	0.0168926
AT3G59280	1020.16	-0.420573	0.180479	0.0033593	0.0379143
AT3G59400	2715.36	0.648212	0.211801	0.000179041	0.00437291
AT3G59420	306.658	0.507492	0.148752	8.52605e-05	0.00244559
AT3G59765	79.7263	1.21791	0.295783	2.10736e-06	0.000134477
AT3G59780	5199.99	0.614888	0.199704	0.000189676	0.00454974
AT3G59820	1254.64	-0.327102	0.121689	0.00192006	0.0259201
AT3G60170	27.8739	3.71508	0.620724	2.75819e-10	5.2304e-08
AT3G60240	3002.02	0.476228	0.167834	0.000614023	0.0112511
AT3G60290	66.8279	0.945638	0.517552	0.00232498	0.0297482
AT3G60360	438.257	-0.40742	0.159911	0.00189228	0.0256831
AT3G60640	515.51	-0.371479	0.15746	0.00364021	0.0404803
AT3G60750	60579.2	0.602709	0.160823	1.84969e-05	0.000759285
AT3G60950	234.156	10.2596	1.30067	1.56714e-18	7.6832e-16
AT3G61030	17.4421	8.24164	2.63884	5.21694e-09	6.80946e-07
AT3G61200	2221.3	-0.531484	0.119157	1.12224e-06	8.17324e-05
AT3G61310	600.338	0.583342	0.195731	0.000275579	0.00600804
AT3G61370	238.402	-0.46823	0.187512	0.00160588	0.0227483
AT3G61430	4668.74	0.444407	0.104581	3.76797e-06	0.00021517
AT3G61460	2176.98	-0.585166	0.168606	5.47109e-05	0.0017367
AT3G61470	209586	0.814299	0.197673	2.78043e-06	0.000169877
AT3G61820	3525.25	0.506007	0.222929	0.00237525	0.030066
AT3G61860	1284.63	-0.315066	0.110125	0.00123587	0.0187348
AT3G61870	6251.53	0.44887	0.162063	0.000859168	0.0143202
AT3G61920	53.9433	1.17549	0.360136	4.9465e-05	0.00159704
AT3G61950	119.199	0.688795	0.329191	0.00218214	0.0284641
AT3G61990	446.159	-0.645443	0.206342	0.00014979	0.0038503
AT3G62090	487.423	-0.953302	0.298051	6.25297e-05	0.00192482
AT3G62270	143.03	-0.55739	0.244256	0.00205048	0.0270807
AT3G62725	22.1943	3.71599	0.718349	1.12583e-08	1.37154e-06
AT3G62740	58.0616	-1.01403	0.459147	0.000958367	0.0155607
AT3G62820	1339.95	0.801211	0.14621	3.38098e-09	4.78599e-07
AT3G62980	3480.73	0.424124	0.181773	0.00295095	0.0346276
AT3G63110	182.56	1.14215	0.355825	6.28303e-05	0.00193112
AT3G63140	18918.8	0.696051	0.18279	1.46672e-05	0.000635401
AT3G63240	131.558	0.612715	0.220626	0.000487869	0.00938437
AT3G63490	13968.3	0.474069	0.179827	0.00100605	0.0161522
AT4G00020	142.885	0.516982	0.23603	0.00287253	0.0340453
AT4G00050	685.571	-0.852201	0.210816	3.42923e-06	0.000199223
AT4G00150	630.683	0.590799	0.278923	0.00241491	0.0303767
AT4G00360	8347.75	0.428004	0.200722	0.00463474	0.0484819
AT4G00400	1290.22	0.997548	0.33665	0.000124545	0.00333723
AT4G00730	3498.23	0.483255	0.230538	0.00404537	0.0438835
AT4G01150	29572	0.558215	0.203643	0.000619719	0.0113157
AT4G01320	1705.3	-0.345576	0.118365	0.000875781	0.0145009
AT4G01440	96.9497	-1.02778	0.283326	1.49826e-05	0.000647669
AT4G01690	4199.48	0.416348	0.188159	0.00412592	0.0445409
AT4G01800	3853.03	0.444157	0.156254	0.000697993	0.0123495
AT4G01975	26.7571	1.49997	0.539021	0.000186207	0.00448257
AT4G01980	33.1169	2.69645	0.885617	3.091e-05	0.00112762
AT4G02060	364.338	0.750725	0.212081	2.81207e-05	0.00104291
AT4G02110	77.8032	1.3165	0.281754	1.62257e-07	1.51699e-05
AT4G02280	525.245	-0.902772	0.430265	0.00129989	0.0194849
AT4G02360	353.818	-1.2003	0.37843	6.14949e-05	0.00189587
AT4G02380	3549.38	-1.62585	0.410599	1.84712e-06	0.0001228
AT4G02420	865.199	0.428393	0.157134	0.00101533	0.0162234
AT4G02500	4963.64	-0.269943	0.0996949	0.00275515	0.0330855
AT4G02530	4923.48	0.502696	0.190385	0.000998772	0.0160739
AT4G02600	1149.83	-0.365369	0.151391	0.00311369	0.0359874
AT4G02700	50.0128	0.713845	0.39881	0.0036703	0.0406931
AT4G02770	60919.9	0.80814	0.177756	4.0939e-07	3.37069e-05
AT4G02800	177.347	0.693535	0.254975	0.000441803	0.00871543
AT4G03080	2390.31	0.402334	0.162964	0.002346	0.0299296
AT4G03100	147.738	0.670471	0.242462	0.000435611	0.00863532
AT4G03110	422.775	0.617514	0.262481	0.00142009	0.0208684
AT4G03390	1077.89	0.332459	0.132661	0.00313444	0.0361062
AT4G03450	166.848	1.38368	0.411905	3.46645e-05	0.0012161
AT4G03530	16.5862	7.603	2.59549	6.68723e-08	6.75477e-06
AT4G03820	645.899	-0.509461	0.231828	0.00281338	0.0335431
AT4G03960	327.192	-0.555767	0.186853	0.000324947	0.00692657
AT4G04020	22958.9	-0.340736	0.122848	0.00138483	0.020468
AT4G04223	860.958	1.39338	0.141193	3.88652e-24	2.6939e-21
AT4G04293	243.366	3.51377	0.440779	3.02639e-17	1.32247e-14
AT4G04350	1039.09	0.412636	0.189323	0.00460337	0.0482442
AT4G04426	26.9142	9.0168	2.6891	8.98216e-11	1.90053e-08
AT4G04430	5.18403	0.0886384	0.242777	0.00122546	0.018591
AT4G04525	11.5053	7.69152	2.65366	1.75447e-07	1.60303e-05
AT4G04540	9.6312	0.124766	0.269452	0.00200888	0.0266362
AT4G04560	14.9546	0.113423	0.26115	0.000540906	0.0102293
AT4G04640	32307.8	0.449265	0.193256	0.00275535	0.0330855
AT4G04820	7.81522	5.80788	2.5848	6.99627e-05	0.00209899
AT4G04840	309.369	0.187541	0.348177	0.00312704	0.0360623
AT4G04970	538.443	0.375662	0.159703	0.00365875	0.0406324
AT4G05090	523.667	0.426229	0.182107	0.00290071	0.0342178
AT4G05180	79814.5	0.835253	0.205469	3.3504e-06	0.000196919
AT4G05190	137.999	0.734601	0.280793	0.000565775	0.0106187
AT4G05520	197.998	0.521821	0.181598	0.000475889	0.00920678
AT4G07850	28.0985	2.86287	0.617772	1.48662e-07	1.40294e-05
AT4G08230	801.644	-0.527582	0.233359	0.0022228	0.0288821
AT4G08375	26.5986	8.67424	2.64173	2.15894e-10	4.21329e-08
AT4G08570	1158.19	-1.71931	0.691925	0.000384514	0.00789151
AT4G08602	6.42517	0.108352	0.257885	0.000182415	0.00442306
AT4G08870	1662.3	-1.27434	0.228511	1.7237e-09	2.66524e-07
AT4G08900	1478.01	-0.313913	0.13159	0.00476287	0.0493752
AT4G08910	34.2299	0.841229	0.430672	0.00235955	0.0299564
AT4G09010	4850.61	0.441442	0.191231	0.00285622	0.033892
AT4G09060	35.8067	0.813263	0.424086	0.00260955	0.0319922
AT4G09420	48.0031	1.24552	0.43498	0.00019247	0.00458936
AT4G09425	10.8828	7.21857	2.57736	3.28046e-07	2.7823e-05
AT4G09430	11.7247	2.12734	0.976801	0.000825171	0.0139855
AT4G09595	40.4169	9.69253	2.72716	1.81443e-12	5.06553e-10
AT4G09650	18057.4	0.559983	0.263793	0.002877	0.034058
AT4G09750	772.814	-0.561597	0.229122	0.00131925	0.0197162
AT4G09820	525.917	-1.17589	0.186686	1.78541e-11	4.48607e-09
AT4G10040	809.568	-0.584521	0.195936	0.00028216	0.00613157
AT4G10250	82.9801	-3.54362	0.626984	7.36246e-10	1.24364e-07
AT4G10340	179221	0.857267	0.251899	4.05626e-05	0.00138665
AT4G10580	25.6658	3.96741	0.728092	4.26313e-09	5.82947e-07
AT4G10690	283.676	-0.551345	0.211504	0.000887866	0.0146602
AT4G10920	2074.54	0.757567	0.287736	0.000490336	0.0094138
AT4G10955	323.037	1.08468	0.42102	0.000329003	0.00698342
AT4G10960	463.759	-0.731274	0.304327	0.000954476	0.0155352
AT4G10990	11.8217	6.19667	2.47949	6.64819e-06	0.000334926
AT4G11190	54.9226	0.98602	0.518488	0.00198836	0.0265215
AT4G11220	2265.06	-0.439363	0.198726	0.00371852	0.0411144
AT4G11320	2281.22	0.789721	0.27488	0.00024026	0.00539604
AT4G11350	89.9362	-1.12873	0.386517	0.000159951	0.00403409
AT4G12000	451.151	-0.762475	0.177248	1.32727e-06	9.37517e-05
AT4G12080	177.803	-0.642819	0.221411	0.000278067	0.00605338
AT4G12130	442.778	-0.538467	0.278553	0.0042362	0.0455114
AT4G12320	3290.29	0.731531	0.304172	0.00100065	0.0160784
AT4G12340	867.235	-0.390129	0.147479	0.00164679	0.0231808
AT4G12410	18.1124	-0.186707	0.34546	0.00472114	0.0490184
AT4G12430	155.866	-0.679883	0.355852	0.00305212	0.0354423
AT4G12432	167.99	-0.760252	0.320186	0.000999574	0.016074
AT4G12580	79.0305	-1.91865	0.715159	0.000199181	0.0047066
AT4G12800	130996	0.522798	0.164467	0.000205912	0.00482406
AT4G12850	53.9444	-0.864004	0.350814	0.00069868	0.0123495
AT4G12880	3469.42	-0.404143	0.16793	0.00295994	0.0346723
AT4G13180	643.199	-0.650255	0.19418	6.05137e-05	0.00187136
AT4G13260	46.2978	0.893832	0.464387	0.00226428	0.0291572
AT4G13710	211.432	0.53857	0.254616	0.00314233	0.0361556
AT4G13830	2585.91	0.434329	0.190538	0.00329026	0.037387
AT4G13850	6556.05	-0.505812	0.195423	0.00111079	0.017215
AT4G14120	56.8799	0.734337	0.357862	0.00222937	0.0289062
AT4G14140	26.8536	3.23115	0.559827	5.10233e-10	8.91844e-08
AT4G14210	3707.62	0.33596	0.113052	0.000752239	0.0130127
AT4G14310	204.186	0.622123	0.210243	0.000267624	0.00587925
AT4G14330	128.771	0.826408	0.233471	2.67642e-05	0.00100184
AT4G14390	21.0861	2.22922	0.861182	0.000603987	0.0111383
AT4G14460	7.75536	5.92687	2.47703	2.1606e-05	0.000853246
AT4G14465	42.3677	-1.50331	0.540101	0.000200909	0.00472888
AT4G14548	99.9344	-0.845116	0.244447	3.65349e-05	0.00126837
AT4G14560	552.124	-0.703986	0.405687	0.00379824	0.0417433
AT4G14580	322.418	-0.555415	0.251065	0.00235809	0.0299564
AT4G14615	1221.68	-0.611716	0.127275	1.65218e-07	1.53044e-05
AT4G14716	6657.47	-0.456976	0.132539	8.52873e-05	0.00244559
AT4G14740	787.096	0.445277	0.174977	0.00159049	0.0226173
AT4G14770	184.601	0.590761	0.22167	0.000691221	0.0122524
AT4G15210	956.621	-1.61326	0.278437	2.32017e-10	4.4844e-08
AT4G15390	54.7285	3.30646	0.796496	8.73408e-07	6.57542e-05
AT4G15430	43.7376	0.739425	0.377572	0.00271006	0.0327043
AT4G15440	922.996	-0.735116	0.17435	1.9562e-06	0.000127254
AT4G15550	673.843	0.812555	0.165453	6.47476e-08	6.60565e-06
AT4G15560	11904.2	0.852514	0.16386	1.30535e-08	1.55259e-06
AT4G15620	1178.47	0.843141	0.249205	4.09623e-05	0.00139557
AT4G15730	92.4627	-0.544399	0.244966	0.00242929	0.0304814
AT4G15780	1642.22	-0.507339	0.158054	0.000164384	0.00410982
AT4G15830	180.88	0.904558	0.218314	2.19658e-06	0.000139726
AT4G15910	3810.24	-1.90457	0.750106	0.000246135	0.00550952
AT4G15920	1208.56	-0.566705	0.20789	0.000619797	0.0113157
AT4G16008	161.197	-0.726246	0.355627	0.00215763	0.0282176
AT4G16010	10.5728	4.58884	1.21422	3.30631e-05	0.00117586
AT4G16155	1382.06	0.394588	0.17619	0.00440857	0.0467881
AT4G16190	57206.2	-0.418181	0.13887	0.000454034	0.00889526
AT4G16270	95.0227	1.2526	0.447607	0.000226638	0.00516513
AT4G16370	4977.89	0.562025	0.241257	0.0016776	0.0234829
AT4G16745	113.391	-1.45988	0.234925	2.9747e-11	6.95283e-09
AT4G16750	956.147	-0.68111	0.406157	0.00425763	0.0456296
AT4G16860	2526.35	0.626507	0.282145	0.00188088	0.0255629
AT4G16870	103.675	-3.81859	0.406854	3.03322e-22	1.93182e-19
AT4G16892	48.4888	0.965169	0.378606	0.000504225	0.0096436
AT4G16970	83.4367	0.859187	0.317571	0.000373986	0.00774146
AT4G16980	5400.17	1.54441	0.336789	1.30009e-07	1.24443e-05
AT4G16990	3254.36	0.674194	0.268579	0.00087909	0.0145437
AT4G17030	5972.15	-1.44337	0.40927	1.4074e-05	0.000613669
AT4G17140	2013.55	0.521528	0.21772	0.00179284	0.0246666
AT4G17240	162.348	0.760048	0.223219	4.85697e-05	0.00157722
AT4G17300	1422.65	0.401165	0.115775	0.000110828	0.00301864
AT4G17340	3600.03	0.949918	0.176401	4.88268e-09	6.49979e-07
AT4G17440	324.176	-0.817859	0.172439	1.61655e-07	1.51699e-05
AT4G17450	9.84828	7.25771	2.62575	6.30498e-07	4.83727e-05
AT4G17470	287.96	-2.7503	0.433948	8.16255e-12	2.21724e-09
AT4G17587	7.21109	6.11782	2.69761	5.87731e-05	0.00182879
AT4G17600	3802.99	0.65928	0.163288	4.86074e-06	0.000265548
AT4G17670	531.181	-0.512986	0.200582	0.00117792	0.0180331
AT4G17730	1427.58	-0.301277	0.11663	0.00304927	0.0354423
AT4G17740	818.527	0.439007	0.144096	0.000415135	0.00831968
AT4G17860	17.0408	2.41313	1.09958	0.0016997	0.0236738
AT4G17970	206.858	0.488993	0.179899	0.000814439	0.0138973
AT4G18150	29.3352	5.57313	1.33809	3.27922e-07	2.7823e-05
AT4G18250	208.964	0.168596	0.322235	0.00283136	0.0336964
AT4G18280	1712.99	-1.14828	0.228939	2.72951e-08	3.08235e-06
AT4G18290	89.3447	0.861182	0.300864	0.000249019	0.00553709
AT4G18360	130.918	-1.2711	0.329082	5.65035e-06	0.000299677
AT4G18422	90.355	-2.36182	0.769775	3.55101e-05	0.00123922
AT4G18480	7117.74	0.622543	0.195393	0.000134623	0.0035235
AT4G18570	1646.04	0.640572	0.146783	1.13685e-06	8.22008e-05
AT4G18670	1179.59	0.550022	0.281272	0.00363101	0.040436
AT4G18800	670.528	-0.351648	0.137185	0.00235065	0.0299421
AT4G18970	1354.03	1.13759	0.178918	1.30569e-11	3.40852e-09
AT4G19170	11808.3	1.1475	0.230662	3.66881e-08	4.00798e-06
AT4G19230	232.604	-1.12323	0.321011	2.26556e-05	0.000882557
AT4G19390	2636.73	-0.511087	0.21223	0.00194178	0.0260733
AT4G19530	900.301	1.11651	0.392238	0.00018652	0.00448474
AT4G19710	1320.21	0.326017	0.110427	0.000890844	0.014668
AT4G19950	116.979	-0.599493	0.208715	0.000379807	0.00782223
AT4G20170	1714.15	-0.579283	0.16626	5.19647e-05	0.00166329
AT4G20320	833.385	-0.759555	0.251233	0.000172774	0.00426651
AT4G20360	38354.6	0.4679	0.202504	0.00264219	0.0322335
AT4G20365	706.614	13.7336	2.93807	6.29115e-26	4.68365e-23
AT4G20940	283.984	0.619899	0.352687	0.00431587	0.0460964
AT4G20970	51.0443	0.906248	0.330772	0.000333588	0.00704354
AT4G21070	63.2468	0.745623	0.309888	0.000985579	0.0159253
AT4G21270	125.872	0.806608	0.292514	0.0003307	0.00700018
AT4G21280	33874.4	1.10244	0.224753	5.36136e-08	5.65558e-06
AT4G21570	3707.69	-0.99683	0.166178	1.45186e-10	2.94786e-08
AT4G21620	2781.97	-0.590979	0.22425	0.000708444	0.0124807
AT4G21680	29.9093	-1.76986	0.665728	0.000221304	0.00508393
AT4G21750	1775.1	0.61578	0.159437	1.1157e-05	0.000508544
AT4G22010	1143.75	0.762603	0.273549	0.000311455	0.00669578
AT4G22220	7353.34	-0.363575	0.142281	0.0024811	0.0308628
AT4G22280	71.7693	-0.861272	0.272507	9.56293e-05	0.00268095
AT4G22450	8.72658	6.68849	2.62733	6.46174e-06	0.000327998
AT4G22505	175.333	1.07283	0.648046	0.00253387	0.0312858
AT4G22580	990.784	-0.314158	0.113237	0.00156102	0.0223014
AT4G22590	392.088	-0.595902	0.23714	0.00102534	0.0163316
AT4G22592	393.625	-0.594644	0.227557	0.000790585	0.0135709
AT4G22880	7067.21	-1.02653	0.271611	7.06582e-06	0.000352432
AT4G23060	499.958	0.970988	0.260893	1.12473e-05	0.000511497
AT4G23130	392.619	0.853939	0.33091	0.000556528	0.0104549
AT4G23140	734.219	1.03616	0.435555	0.000709853	0.0124945
AT4G23210	24.5142	1.73701	0.917925	0.00213951	0.0280355
AT4G23290	713.339	0.928712	0.433398	0.00122424	0.018591
AT4G23300	388.22	0.71118	0.20237	3.24352e-05	0.0011622
AT4G23493	61.6517	-1.05816	0.365732	0.000199816	0.00470867
AT4G23600	6000.6	-0.441115	0.171332	0.00159326	0.0226173
AT4G23740	1335.16	0.481357	0.177755	0.000866428	0.0143934
AT4G23800	738.332	1.00043	0.171929	3.62038e-10	6.67774e-08
AT4G23820	2849.52	0.909445	0.276369	5.58309e-05	0.00175325
AT4G23920	699.715	-0.59768	0.167798	3.67223e-05	0.00127268
AT4G23940	979.44	0.402266	0.118172	0.000133164	0.00348987
AT4G24000	1098.18	-1.4393	0.72789	0.00126706	0.019078
AT4G24480	520.918	0.363311	0.154729	0.00410173	0.044399
AT4G24620	2878.86	0.389229	0.13239	0.00064655	0.0116246
AT4G24780	2852.99	0.839204	0.27113	9.70651e-05	0.00271742
AT4G25050	5101.65	0.877726	0.237582	1.63102e-05	0.000694601
AT4G25080	8349.4	0.577612	0.248463	0.00171015	0.0237499
AT4G25240	121.287	0.797895	0.366089	0.00150671	0.0216641
AT4G25260	428.227	0.581735	0.206925	0.000463421	0.00900022
AT4G25650	5728.96	0.37599	0.106198	9.33803e-05	0.00263629
[truncated: 536 more rows]

## Sheet: Supplementary Table S7
Supplementary Table S7 Genes involved in the regulation of flowering
[truncated: 71 more rows]
